# Supplementary material for: Interspecies conservation of organisation and function between nonhomologous regional centromeres
Source: Nat Commun. 2019 May 28;10:2343. doi: 10.1038/s41467-019-09824-4 (PMC6538654; doi:10.1038/s41467-019-09824-4)
Supplement: Supplementary file 4 — Supplementary Data 1 [file 41467_2019_9824_MOESM4_ESM.xlsx]

## Sheet: Sheet1
Supplementary Data 1: S. cryophilus telomere and subtelomere repeats
chromosome	feature	start	end	size	strand	type
cry-chr1	cSTR-5C partial	4790599	4790599	1216	-	repeat
cry-chr1	cSTR-7	4790599	4790599	1778	+	repeat
cry-chr1	cFSAR-1 homology	4790599	4790599	1166	-	repeat
cry-chr1	hsp16	4790599	4790599	429	+	gene
cry-chr1	cSTR-6	4790599	4790599	2128	-	repeat
cry-chr1	cSTR-5a	4790599	4790599	1811	+	repeat
cry-chr1	cSTR-5C	4790599	4790599	2135	+	repeat
cry-chr1	LTR	4790599	4790599	295	+	LTR
cry-chr1	9bp-rpt*	4790599	4790599	9	+	repeat
cry-chr1	cSTR-5a	4790599	4790599	1395	+	repeat
cry-chr1	hsp16	4790599	4790599	429	+	gene
cry-chr1	cSTR-4p	4790599	4790599	3389	+	repeat
cry-chr1	degraded tlh	4790599	4790599	2282	+	repeat
cry-chr1	weak 180-rpt	4790599	4790599	180	+	repeat
cry-chr1	cTAS	4790599	4790599	5237	+	repeat
cry-chr1	9bp-rpt	4790599	4790599	9	-	repeat
cry-chr1	9bp-rpt	4790599	4790599	9	-	repeat
cry-chr1	9bp-rpt	4790599	4790599	9	-	repeat
cry-chr1	rpt-200B	4790599	4790599	198	+	repeat
cry-chr1	rpt-200B	4790599	4790599	205	+	repeat
cry-chr1	9bp-rpt	4790599	4790599	9	+	repeat
cry-chr1	9bp-rpt	4790599	4790599	9	+	repeat
cry-chr1	9bp-rpt	4790599	4790599	9	+	repeat
cry-chr1	9bp-rpt	4790599	4790599	9	+	repeat
cry-chr1	9bp-rpt	4790599	4790599	9	+	repeat
cry-chr1	9bp-rpt	4790599	4790599	9	+	repeat
cry-chr1	9bp-rpt	4790599	4790599	9	+	repeat
cry-chr1	9bp-rpt	4790599	4790599	9	+	repeat
cry-chr1	9bp-rpt	4790599	4790599	9	+	repeat
cry-chr1	9bp-rpt	4790599	4790599	9	+	repeat
cry-chr1	9bp-rpt	4790599	4790599	9	+	repeat
cry-chr1	9bp-rpt	4790599	4790599	9	+	repeat
cry-chr1	9bp-rpt	4790599	4790599	9	+	repeat
cry-chr1	9bp-rpt	4790599	4790599	9	+	repeat
cry-chr1	9bp-rpt	4790599	4790599	9	+	repeat
cry-chr1	9bp-rpt	4790599	4790599	9	+	repeat
cry-chr1	9bp-rpt	4790599	4790599	9	+	repeat
cry-chr1	9bp-rpt	4790599	4790599	9	+	repeat
cry-chr1	9bp-rpt	4790599	4790599	9	+	repeat
cry-chr1	9bp-rpt	4790599	4790599	9	+	repeat
cry-chr1	9bp-rpt	4790599	4790599	9	+	repeat
cry-chr1	9bp-rpt	4790599	4790599	9	+	repeat
cry-chr1	9bp-rpt	4790599	4790599	9	+	repeat
cry-chr1	9bp-rpt	4790599	4790599	9	+	repeat
cry-chr1	9bp-rpt	4790599	4790599	9	+	repeat
cry-chr1	9bp-rpt	4790599	4790599	9	+	repeat
cry-chr1	9bp-rpt	4790599	4790599	9	+	repeat
cry-chr1	9bp-rpt	4790599	4790599	9	+	repeat
cry-chr1	9bp-rpt	4790599	4790599	9	+	repeat
cry-chr1	9bp-rpt	4790599	4790599	9	+	repeat
cry-chr1	9bp-rpt	4790599	4790599	9	+	repeat
cry-chr1	9bp-rpt	4790599	4790599	9	+	repeat
cry-chr1	9bp-rpt	4790599	4790599	9	+	repeat
cry-chr1	9bp-rpt	4790599	4790599	9	+	repeat
cry-chr1	9bp-rpt	4790599	4790599	9	+	repeat
cry-chr1	9bp-rpt	4790599	4790599	9	+	repeat
cry-chr1	9bp-rpt	4790599	4790599	9	+	repeat
cry-chr1	9bp-rpt	4790599	4790599	9	+	repeat
cry-chr1	9bp-rpt	4790599	4790599	9	+	repeat
cry-chr1	9bp-rpt	4790599	4790599	9	+	repeat
cry-chr1	9bp-rpt	4790599	4790599	9	+	repeat
cry-chr2	9bp-rpt	5	13	9	-	repeat
cry-chr2	9bp-rpt	14	22	9	-	repeat
cry-chr2	9bp-rpt	23	31	9	-	repeat
cry-chr2	9bp-rpt	32	40	9	-	repeat
cry-chr2	9bp-rpt	41	49	9	-	repeat
cry-chr2	9bp-rpt	58	66	9	-	repeat
cry-chr2	9bp-rpt	67	75	9	-	repeat
cry-chr2	9bp-rpt	76	84	9	-	repeat
cry-chr2	9bp-rpt	85	93	9	-	repeat
cry-chr2	9bp-rpt	94	102	9	-	repeat
cry-chr2	9bp-rpt	103	111	9	-	repeat
cry-chr2	9bp-rpt	112	120	9	-	repeat
cry-chr2	9bp-rpt	121	129	9	-	repeat
cry-chr2	9bp-rpt	130	138	9	-	repeat
cry-chr2	9bp-rpt	139	147	9	-	repeat
cry-chr2	9bp-rpt	148	156	9	-	repeat
cry-chr2	9bp-rpt	157	165	9	-	repeat
cry-chr2	9bp-rpt	166	174	9	-	repeat
cry-chr2	9bp-rpt	175	183	9	-	repeat
cry-chr2	9bp-rpt	184	192	9	-	repeat
cry-chr2	9bp-rpt	193	201	9	-	repeat
cry-chr2	9bp-rpt	202	210	9	-	repeat
cry-chr2	9bp-rpt	211	219	9	-	repeat
cry-chr2	9bp-rpt	220	228	9	-	repeat
cry-chr2	9bp-rpt	229	237	9	-	repeat
cry-chr2	9bp-rpt	238	246	9	-	repeat
cry-chr2	9bp-rpt	247	255	9	-	repeat
cry-chr2	9bp-rpt	256	264	9	-	repeat
cry-chr2	9bp-rpt	265	273	9	-	repeat
cry-chr2	9bp-rpt	282	290	9	-	repeat
cry-chr2	9bp-rpt	291	299	9	-	repeat
cry-chr2	9bp-rpt	300	308	9	-	repeat
cry-chr2	9bp-rpt	309	317	9	-	repeat
cry-chr2	9bp-rpt	318	326	9	-	repeat
cry-chr2	9bp-rpt	327	335	9	-	repeat
cry-chr2	9bp-rpt	336	344	9	-	repeat
cry-chr2	9bp-rpt	345	353	9	-	repeat
cry-chr2	9bp-rpt	354	362	9	-	repeat
cry-chr2	9bp-rpt	363	371	9	-	repeat
cry-chr2	9bp-rpt	372	380	9	-	repeat
cry-chr2	9bp-rpt	381	389	9	-	repeat
cry-chr2	9bp-rpt	390	398	9	-	repeat
cry-chr2	9bp-rpt	399	407	9	-	repeat
cry-chr2	9bp-rpt	408	416	9	-	repeat
cry-chr2	cTAS	423	5712	5290	-	repeat
cry-chr2	cT-200B	539	743	205	-	repeat
cry-chr2	cT-200B	862	1059	198	-	repeat
cry-chr2	9bp-rpt	4016	4024	9	+	repeat
cry-chr2	9bp-rpt	4902	4910	9	+	repeat
cry-chr2	9bp-rpt	5076	5084	9	+	repeat
cry-chr2	cTLH-R	5713	17539	11827	-	repeat
cry-chr2	cT-180	6968	7147	180	-	repeat
cry-chr2	CTTAGA-repeats	7494	7568	75	+	repeat
cry-chr2	tlh gene	7738	15485	7748	-	gene
cry-chr2	cT-300	15815	16109	295	-	repeat
cry-chr2	cT-200	15854	16051	198	-	repeat
cry-chr2	cT-180p	16134	16278	145	-	repeat
cry-chr2	cT-180	16284	16464	181	-	repeat
cry-chr2	cT-300	16491	16788	298	-	repeat
cry-chr2	cT-200	16529	16728	200	-	repeat
cry-chr2	cT-200	17046	17245	200	-	repeat
cry-chr2	cT-500	17540	18047	508	-	repeat
cry-chr2	cT-500	18048	18552	505	-	repeat
cry-chr2	cT-500	18553	19045	493	-	repeat
cry-chr2	cT-500	19046	19559	514	-	repeat
cry-chr2	cT-500p	19560	19923	364	-	repeat
cry-chr2	cSTR-4	19924	30491	10568	-	repeat
cry-chr2	cT-180	20991	21170	180	-	repeat
cry-chr2	CTTAGA-repeats	21492	21545	54	+	repeat
cry-chr2	degraded tlh	23412	27370	3959	-	misc_feature
cry-chr2	9bp-rpt	24613	24621	9	+	repeat
cry-chr2	cT-180p	30153	30324	172	-	repeat
cry-chr2	cSTR-5	30492	39517	9026	-	repeat
cry-chr2	cSTR-5C	30725	32898	2174	-	repeat
cry-chr2	cSTR-5B	32899	37672	4774	-	repeat
cry-chr2	cSTR-5A	37673	39517	1845	-	repeat
cry-chr2	5S rDNA	47503	47623	121	+	rRNA
cry-chr2	cSTR-5B partial	51718	52104	387	+	repeat
cry-chr2	5S rDNA	54859	54979	121	+	rRNA
cry-chr2	cSTR-6	58176	61238	3063	-	repeat
cry-chr2	cSTR-7	63271	64979	1709	-	repeat
cry-chr2	cFSAR-1 homology	63640	64760	1121	+	repeat
cry-chr2	5S rDNA	65079	65199	121	+	rRNA
cry-chr3	hsp16	2697701	2697701	429	-	gene
cry-chr3	9bp-rpt	2697701	2697701	9	+	repeat
cry-chr3	9bp-rpt	2697701	2697701	9	-	repeat
cry-chr3	hsp16	2697701	2697701	429	+	gene
cry-chr3	5S rRNA	2697701	2697701	115	-	rRNA
cry-chr3	Tcry1-1 retrotransposon	2697701	2697701	5055	+	retrotransposon
cry-chr3	Tcry1-LTR	2697701	2697701	374	+	LTR
cry-chr3	Tcry1-LTR	2697701	2697701	374	+	LTR
cry-chr3	hsp16	2697701	2697701	429	+	gene
cry-chr3	cSTR-6	2697701	2697701	3018	-	repeat
cry-chr3	cSTR-5	2697701	2697701	9033	+	repeat
cry-chr3	cSTR-5A	2697701	2697701	1828	+	repeat
cry-chr3	cSTR-5B	2697701	2697701	4806	+	repeat
cry-chr3	cSTR-5C	2697701	2697701	2166	+	repeat
cry-chr3	cSTR-4	2697701	2697701	10548	+	repeat
cry-chr3	cT-180p	2697701	2697701	172	+	repeat
cry-chr3	tlh gene	2697701	2697701	337	+	gene
cry-chr3	9bp-rpt	2697701	2697701	9	-	repeat
cry-chr3	cT-180	2697701	2697701	180	+	repeat
cry-chr3	cT-500p	2697701	2697701	271	+	repeat
cry-chr3	cT-500p	2697701	2697701	419	+	repeat
cry-chr3	cT-500p	2697701	2697701	155	+	repeat
cry-chr3	cTLH-R	2697701	2697701	11730	+	repeat
cry-chr3	cT-180	2697701	2697701	181	+	repeat
cry-chr3	cT-180p	2697701	2697701	145	+	repeat
cry-chr3	tlh gene	2697701	2697701	7748	+	gene
cry-chr3	cT-180	2697701	2697701	180	+	repeat
cry-chr3	cTAS	2697701	2697701	5289	+	repeat
cry-chr3	9bp-rpt	2697701	2697701	9	-	repeat
cry-chr3	9bp-rpt	2697701	2697701	9	-	repeat
cry-chr3	9bp-rpt	2697701	2697701	9	-	repeat
cry-chr3	cT-200B	2697701	2697701	198	+	repeat
cry-chr3	cT-200B	2697701	2697701	205	+	repeat
cry-chr3	9bp-rpt	2697701	2697701	9	+	repeat
cry-chr3	9bp-rpt	2697701	2697701	9	+	repeat
cry-chr3	9bp-rpt	2697701	2697701	9	+	repeat
cry-chr3	9bp-rpt	2697701	2697701	9	+	repeat
cry-chr3	9bp-rpt	2697701	2697701	9	+	repeat
cry-chr3	9bp-rpt	2697701	2697701	9	+	repeat
cry-chr3	9bp-rpt	2697701	2697701	9	+	repeat
cry-chr3	9bp-rpt	2697701	2697701	9	+	repeat
cry-chr3	9bp-rpt	2697701	2697701	9	+	repeat
cry-chr3	9bp-rpt	2697701	2697701	9	+	repeat
cry-chr3	9bp-rpt	2697701	2697701	9	+	repeat
cry-chr3	9bp-rpt	2697701	2697701	9	+	repeat
cry-chr3	9bp-rpt	2697701	2697701	9	+	repeat
cry-chr3	9bp-rpt	2697701	2697701	9	+	repeat
cry-chr3	9bp-rpt	2697701	2697701	9	+	repeat
cry-chr3	9bp-rpt	2697701	2697701	9	+	repeat
cry-chr3	9bp-rpt	2697701	2697701	9	+	repeat
cry-chr3	9bp-rpt	2697701	2697701	9	+	repeat
cry-chr3	9bp-rpt	2697701	2697701	9	+	repeat
cry-chr3	9bp-rpt	2697701	2697701	9	+	repeat
cry-chr3	9bp-rpt	2697701	2697701	9	+	repeat
cry-chr3	9bp-rpt	2697701	2697701	9	+	repeat
cry-chr3	9bp-rpt	2697701	2697701	9	+	repeat
cry-chr3	9bp-rpt	2697701	2697701	9	+	repeat
cry-chr3	9bp-rpt	2697701	2697701	9	+	repeat
cry-chr3	9bp-rpt	2697701	2697701	9	+	repeat
cry-chr3	9bp-rpt	2697701	2697701	9	+	repeat
cry-chr3	9bp-rpt	2697701	2697701	9	+	repeat
* terminal telomere repeat, GGGTTACTT, ref 16
