# Supplementary material for: Interspecies conservation of organisation and function between nonhomologous regional centromeres
Source: Nat Commun. 2019 May 28;10:2343. doi: 10.1038/s41467-019-09824-4 (PMC6538654; doi:10.1038/s41467-019-09824-4)
Supplement: Supplementary file 5 — Supplementary Data 2 [file 41467_2019_9824_MOESM5_ESM.xlsx]

## Sheet: Sheet1
Supplementary Data 2: S. octosporus telomere and subtelomere repeats
chromosome	feature	start	end	size	strand	type
oct-chr1	9bp-rpt*	6	14	9	-	repeat
oct-chr1	9bp-rpt	15	23	9	-	repeat
oct-chr1	9bp-rpt	24	32	9	-	repeat
oct-chr1	9bp-rpt	33	41	9	-	repeat
oct-chr1	9bp-rpt	42	50	9	-	repeat
oct-chr1	9bp-rpt	51	59	9	-	repeat
oct-chr1	9bp-rpt	60	68	9	-	repeat
oct-chr1	9bp-rpt	77	85	9	-	repeat
oct-chr1	9bp-rpt	86	94	9	-	repeat
oct-chr1	9bp-rpt	95	103	9	-	repeat
oct-chr1	9bp-rpt	104	112	9	-	repeat
oct-chr1	9bp-rpt	113	121	9	-	repeat
oct-chr1	9bp-rpt	122	130	9	-	repeat
oct-chr1	9bp-rpt	131	139	9	-	repeat
oct-chr1	9bp-rpt	140	148	9	-	repeat
oct-chr1	9bp-rpt	149	157	9	-	repeat
oct-chr1	9bp-rpt	158	166	9	-	repeat
oct-chr1	9bp-rpt	167	175	9	-	repeat
oct-chr1	9bp-rpt	176	184	9	-	repeat
oct-chr1	9bp-rpt	185	193	9	-	repeat
oct-chr1	9bp-rpt	202	210	9	-	repeat
oct-chr1	9bp-rpt	211	219	9	-	repeat
oct-chr1	9bp-rpt	220	228	9	-	repeat
oct-chr1	9bp-rpt	229	237	9	-	repeat
oct-chr1	9bp-rpt	238	246	9	-	repeat
oct-chr1	9bp-rpt	247	255	9	-	repeat
oct-chr1	9bp-rpt	256	264	9	-	repeat
oct-chr1	9bp-rpt	265	273	9	-	repeat
oct-chr1	9bp-rpt	274	282	9	-	repeat
oct-chr1	9bp-rpt	283	291	9	-	repeat
oct-chr1	9bp-rpt	292	300	9	-	repeat
oct-chr1	9bp-rpt	301	309	9	-	repeat
oct-chr1	9bp-rpt	310	318	9	-	repeat
oct-chr1	9bp-rpt	324	332	9	-	repeat
oct-chr1	oSTR-11	1237	1746	510	-	repeat
oct-chr1	oTAS	2000	5292	3293	-	repeat
oct-chr1	oTLH-R	5293	11855	6563	-	repeat
oct-chr1	tlh gene	6024	12350	6327	-	gene
oct-chr1	9bp-rpt	14717	14725	9	-	repeat
oct-chr1	9bp-rpt	14726	14734	9	-	repeat
oct-chr1	9bp-rpt	14735	14743	9	-	repeat
oct-chr1	9bp-rpt	14744	14752	9	-	repeat
oct-chr1	9bp-rpt	14761	14769	9	-	repeat
oct-chr1	9bp-rpt	14770	14778	9	-	repeat
oct-chr1	9bp-rpt	14779	14787	9	-	repeat
oct-chr1	9bp-rpt	14788	14796	9	-	repeat
oct-chr1	9bp-rpt	14802	14810	9	-	repeat
oct-chr1	oSTR-11	16192	16697	506	-	repeat
oct-chr1	oTAS	17177	20263	3087	-	repeat
oct-chr1	oTLH-R	20264	26833	6570	-	repeat
oct-chr1	tlh gene	20996	26995	6000	-	gene
oct-chr1	oSTR-4	26834	33000	6167	-	repeat
oct-chr1	hsp16	32337	32764	428	-	gene
oct-chr1	5S rRNA	33223	33349	127	+	rRNA
oct-chr1	oSTR-5	33350	35528	2179	-	repeat
oct-chr1	oSTR-6	35529	36427	899	-	repeat
oct-chr1	oSTR-8	36428	37643	1216	+	repeat
oct-chr1	oSTR-12	37650	38062	413	-	repeat
oct-chr1	oSTR-13	38198	38657	460	-	repeat
oct-chr1	oSTR-6	40665	41599	935	-	repeat
oct-chr1	oSTR-7	41600	42479	880	-	repeat
oct-chr1	oSTR-12	42635	43040	406	-	repeat
oct-chr1	oSTR-13	43224	43683	460	-	repeat
oct-chr1	oSTR-14	49350	49752	403	-	repeat
oct-chr1	oSTR-14	55981	56383	403	+	repeat
oct-chr2	oTLH-R	1	6560	6560	-	repeat
oct-chr2	tlh gene	725	6722	5998	-	gene
oct-chr2	oSTR-4	6561	12977	6417	-	repeat
oct-chr2	hsp16	12079	12506	428	-	gene
oct-chr2	oSTR-5	13092	15263	2172	-	repeat
oct-chr2	oSTR-6	15264	16197	934	-	repeat
oct-chr2	oSTR-7	16198	17122	925	-	repeat
oct-chr2	oSTR-9	17246	24578	7333	-	repeat
oct-chr2	oSTR-8	24708	26271	1564	-	repeat
oct-chr2	oSTR-6	26272	26906	635	+	repeat
oct-chr2	oSTR-5	26907	29054	2148	+	repeat
oct-chr2	oSTR-7p	29560	29877	318	+	repeat
oct-chr2	oSTR-8p	95123	95594	472	-	repeat
oct-chr2	oSTR-8	96825	98318	1494	-	repeat
oct-chr2	oSTR-6	98319	98920	602	+	repeat
oct-chr2	oSTR-5	98921	101069	2149	+	repeat
oct-chr2	oSTR-4p	101184	102090	907	+	repeat
oct-chr2	hsp16	101655	101979	325	+	gene
oct-chr3	tlh gene	1	1755	1755	-	gene
oct-chr3	oTLH-R	1	1755	1755	-	repeat
oct-chr3	oSTR-4	1756	8156	6401	-	repeat
oct-chr3	hsp16	7260	7687	428	-	gene
oct-chr3	oSTR-5	8271	10447	2177	-	repeat
oct-chr3	oSTR-6v	10448	11348	901	-	repeat
oct-chr3	oSTR-8	11349	12544	1196	+	repeat
oct-chr3	oSTR-12	12571	12983	413	-	repeat
oct-chr3	oSTR-13	13114	13573	460	-	repeat
oct-chr3	oSTR-6	15601	16535	935	-	repeat
oct-chr3	oSTR-7	16536	17460	925	-	repeat
oct-chr3	oSTR-9	17584	24923	7340	-	repeat
oct-chr3	oSTR-8	25053	26302	1250	-	repeat
oct-chr3	oSTR-6v	26332	27232	901	+	repeat
oct-chr3	oSTR-5	27233	29383	2151	+	repeat
oct-chr3	oSTR-4p	66187	67142	956	-	repeat
oct-chr3	hsp16	66344	66771	428	-	gene
* terminal telomere repeat, GGGTTACTT, ref 16
