# Supplementary material for: Interspecies conservation of organisation and function between nonhomologous regional centromeres
Source: Nat Commun. 2019 May 28;10:2343. doi: 10.1038/s41467-019-09824-4 (PMC6538654; doi:10.1038/s41467-019-09824-4)
Supplement: Supplementary file 6 — Supplementary Data 3 [file 41467_2019_9824_MOESM6_ESM.xlsx]

## Sheet: Sheet1
Supplementary Data 3: S. cryophilus centromere repeat co-ordinates
chromosome	feature	start	end	size	strand	type
cry-chr1	rec6 SPOG_04874	1396362	1396991	630	+	gene
cry-chr1	yox1 SPOG_0475	1397122	1397733	612	-	gene
cry-chr1	cTAR-5	1398354	1399731	1378	-	repeat
cry-chr1	cTAR-4vp	1399732	1400178	447	-	repeat
cry-chr1	cTAR-11	1400337	1401910	1574	+	repeat
cry-chr1	cHR-18p	1402402	1403095	694	-	repeat
cry-chr1	cFSAR-3-1	1403096	1404738	1643	+	repeat
cry-chr1	cFSAR-2-1	1404747	1408996	4250	+	repeat
cry-chr1	cFSAR-1-1	1409127	1412833	3707	+	repeat
cry-chr1	cHR-16	1412949	1414488	1540	-	repeat
cry-chr1	cTAR-4v	1416885	1417121	237	-	repeat
cry-chr1	cHR-19p	1417136	1418158	1023	-	repeat
cry-chr1	cHR-21	1417438	1418158	721	-	repeat
cry-chr1	cHR-15	1418160	1421951	3792	-	repeat
cry-chr1	cTAR-14	1422098	1428300	6203	-	repeat
cry-chr1	cHR-17	1428302	1429800	1499	-	repeat
cry-chr1	c-imr1L	1429801	1431143	1343	+	repeat
cry-chr1	cTAR-9	1429801	1430748	948	+	repeat
cry-chr1	c-cnt1	1431144	1441262	10119	+	repeat
cry-chr1	cCNT-L	1432959	1438927	5969	-	repeat
cry-chr1	cCNT-S	1439401	1440740	1340	+	repeat
cry-chr1	c-imr1R	1441263	1442605	1343	-	repeat
cry-chr1	cTAR-9	1441658	1442605	948	-	repeat
cry-chr1	cTAR-7	1442606	1444909	2304	-	repeat
cry-chr1	cHR-16	1444910	1446448	1539	+	repeat
cry-chr1	cFSAR-1-2	1446564	1450272	3709	-	repeat
cry-chr1	cFSAR-1-3	1450388	1454096	3709	-	repeat
cry-chr1	cFSAR-1-4	1454212	1457920	3709	-	repeat
cry-chr1	cFSAR-2-2	1458051	1462294	4244	-	repeat
cry-chr1	cFSAR-2-3	1462318	1466560	4243	-	repeat
cry-chr1	cFSAR-3-2	1466597	1468206	1610	-	repeat
cry-chr1	cHR-18	1468207	1469451	1245	+	repeat
cry-chr1	cHR-15	1470383	1472704	2322	+	repeat
cry-chr1	cTAR-5	1475228	1476619	1392	-	repeat
cry-chr1	cTAR-4v	1476620	1477077	458	-	repeat
cry-chr1	cTAR-13	1477668	1479324	1657	-	repeat
cry-chr1	cTAR-12	1479325	1481832	2508	-	repeat
cry-chr1	cTAR-11p	1481833	1482586	754	-	repeat
cry-chr1	cTAR-4vp	1482741	1483022	282	+	repeat
cry-chr1	rpb1 SPOG_00477	1485710	1490000	4291	-	gene
cry-chr2	tip41 SPOG_00883	2721410	2722177	768	+	gene
cry-chr2	SPOG_00884	2722775	2723620	846	+	gene
cry-chr2	SPOG_00885	2723885	2724201	317	-	gene
cry-chr2	SPOG_00886	2724541	2725464	924	+	gene
cry-chr2	cHR-16	2727478	2728027	550	-	repeat
cry-chr2	cTAR-7	2728033	2729914	1882	+	repeat
cry-chr2	cTAR-9	2729916	2730864	948	+	repeat
cry-chr2	cTAR-6	2730874	2731593	719	+	repeat
cry-chr2	cHR-20	2731594	2732966	1373	+	repeat
cry-chr2	gagpol-p	2732967	2733295	329	+	repeat
cry-chr2	cTAR-5	2733495	2734756	1262	-	repeat
cry-chr2	cTAR-4	2734757	2735361	605	-	repeat
cry-chr2	cHR-16p	2735966	2736292	327	+	repeat
cry-chr2	cFSAR-1-5	2736409	2740137	3729	-	repeat
cry-chr2	cFSAR-2-4	2740268	2744527	4260	-	repeat
cry-chr2	cFSAR-3p-3	2744536	2746194	1659	-	repeat
cry-chr2	cHR-18	2746195	2747844	1650	+	repeat
cry-chr2	cTAR-10	2747845	2749157	1313	+	repeat
cry-chr2	cTAR-14	2749158	2755381	6224	-	repeat
cry-chr2	cHR-19	2755382	2757269	1888	+	repeat
cry-chr2	c-imr2L	2757270	2760621	3352	+	repeat
cry-chr2	cTAR-4	2757271	2757699	429	+	repeat
cry-chr2	cTAR-5	2757700	2759088	1389	+	repeat
cry-chr2	cTAR-8	2759302	2760076	775	+	repeat
cry-chr2	c-cnt2	2760622	2771156	10535	+	repeat
cry-chr2	cCNT-L	2760812	2766778	5967	-	repeat
cry-chr2	cCNT-S	2768136	2769479	1344	-	repeat
cry-chr2	c-imr2R	2771157	2774508	3352	-	repeat
cry-chr2	cTAR-8	2771702	2772476	775	-	repeat
cry-chr2	cTAR-5	2772690	2774078	1389	-	repeat
cry-chr2	cTAR-4	2774079	2774507	429	-	repeat
cry-chr2	cHR-19	2774509	2776396	1888	-	repeat
cry-chr2	cTAR-14	2776397	2782614	6218	+	repeat
cry-chr2	cTAR-10	2782615	2783927	1313	-	repeat
cry-chr2	cHR-18	2783928	2785577	1650	-	repeat
cry-chr2	cFSAR-3-4	2785578	2787220	1643	+	repeat
cry-chr2	cHR-16p	2787430	2788062	633	-	repeat
cry-chr2	cTAR-5	2788702	2790072	1371	-	repeat
cry-chr2	cTAR-4	2790073	2790501	429	-	repeat
cry-chr2	cHR-19p	2790503	2791525	1023	-	repeat
cry-chr2	cHR-21	2790805	2791524	720	-	repeat
cry-chr2	cHR-15	2791526	2795172	3647	-	repeat
cry-chr2	cTAR-11p	2795543	2796381	839	-	repeat
cry-chr2	cTAR-4v	2796515	2796951	437	+	repeat
cry-chr2	cTAR-5p	2797322	2797821	500	+	repeat
cry-chr2	cHR-16p	2799301	2799933	633	+	repeat
cry-chr2	cFSAR-3-5	2800197	2801835	1639	-	repeat
cry-chr2	SPOG_05758	2802504	2802876	373	+	gene
cry-chr2	rad50 SPOG_2740	2803090	2807117	4028	-	gene
cry-chr3	chk1 SPOG_03194	910001	910466	466	+	gene
cry-chr3	cTAR-12	911204	913718	2515	+	repeat
cry-chr3	cTAR-13	913902	915551	1650	+	repeat
cry-chr3	cTAR-4	916128	916632	505	+	repeat
cry-chr3	cTAR-5	916633	918014	1382	+	repeat
cry-chr3	cHR-16	918016	919371	1356	+	repeat
cry-chr3	cFSAR-1-6	919488	923194	3707	-	repeat
cry-chr3	cFSAR-2-5	923325	927568	4244	-	repeat
cry-chr3	cFSAR-3-6	927577	929236	1660	-	repeat
cry-chr3	cTAR-6	929243	929969	727	-	repeat
cry-chr3	cTAR-9	929970	930904	935	-	repeat
cry-chr3	cHR-17	930905	932404	1500	+	repeat
cry-chr3	cTAR-14	932405	938616	6212	+	repeat
cry-chr3	cHR-15	938763	942551	3789	+	repeat
cry-chr3	cHR-19p	942553	943273	721	+	repeat
cry-chr3	c-imr3L	943274	947980	4707	+	repeat
cry-chr3	LTRp	943312	943583	272	+	partial LTR
cry-chr3	c-cnt3	947981	951902	3922	+	repeat
cry-chr3	c-imr3R	951903	956609	4707	-	repeat
cry-chr3	LTRp	956300	956571	272	-	partial LTR
cry-chr3	cHR-19p	956610	957330	721	-	repeat
cry-chr3	cHR-15	957332	961120	3789	-	repeat
cry-chr3	cTAR-13	962481	964130	1650	-	repeat
cry-chr3	cTAR-4	964707	965241	535	+	repeat
cry-chr3	cTAR-5	965242	966625	1384	+	repeat
cry-chr3	cHR-20	967145	968500	1356	-	repeat
cry-chr3	cTAR-6	968501	969222	722	-	repeat
cry-chr3	cTAR-9	969232	970161	930	-	repeat
cry-chr3	cTAR-7	970163	972467	2305	-	repeat
cry-chr3	cFSAR-1-7	974118	977823	3706	-	repeat
cry-chr3	cFSAR-2-6	977954	982138	4185	-	repeat
cry-chr3	cFSAR-3-7	982172	983811	1640	-	repeat
cry-chr3	cHR-18p	983812	984507	696	+	repeat
cry-chr3	cTAR-11	985020	986609	1590	-	repeat
cry-chr3	cTAR-4	986743	987093	351	+	repeat
cry-chr3	per1 SPOG_04755	987829	989556	1728	-	gene
cry-chr3	SPOG_04754	990540	991264	725	-	gene
cry-chr3	SPOG_4753	991787	992027	241	-	gene
p denotes partial repeat element
v denotes variant repeat element
