# Supplementary material for: Interspecies conservation of organisation and function between nonhomologous regional centromeres
Source: Nat Commun. 2019 May 28;10:2343. doi: 10.1038/s41467-019-09824-4 (PMC6538654; doi:10.1038/s41467-019-09824-4)
Supplement: Supplementary file 7 — Supplementary Data 4 [file 41467_2019_9824_MOESM7_ESM.xlsx]

## Sheet: Sheet1
Supplementary Data 4: S. octosporus centromere repeat co-ordinates
chromosome	feature	start	end	size	strand	type
oct-chr1	per1 SOCG_03136	3306097	3306629	533	+	gene
oct-chr1	oTAR-4	3307008	3307469	462	-	repeat
oct-chr1	oTAR-11	3307595	3309952	2358	+	repeat
oct-chr1	oFSAR-3-1	3309953	3310543	591	+	repeat
oct-chr1	oFSAR-2-1	3310713	3312996	2284	+	repeat
oct-chr1	oFSAR-1-1	3313225	3316090	2866	+	repeat
oct-chr1	oTAR-4	3316123	3316600	478	-	repeat
oct-chr1	oHR-23	3317091	3318909	1819	-	repeat
oct-chr1	oHR-22	3319280	3319726	447	+	repeat
oct-chr1	oTAR-5	3320010	3321349	1340	+	repeat
oct-chr1	oHR-24	3321350	3323280	1931	-	repeat
oct-chr1	oTAR-6	3323421	3323773	353	-	repeat
oct-chr1	oTAR-9	3323774	3324667	894	-	repeat
oct-chr1	oHR-17	3325002	3325981	980	+	repeat
oct-chr1	oTAR-14	3325982	3329505	3524	+	repeat
oct-chr1	oHR-15	3329586	3331584	1999	+	repeat
oct-chr1	o-imr1L	3331585	3336231	4647	+	repeat
oct-chr1	o-cnt1	3336232	3339409	3178	+	repeat
oct-chr1	o-imr1R	3339410	3344057	4648	-	repeat
oct-chr1	oHR-15	3344058	3345925	1868	-	repeat
oct-chr1	oHR-26	3346079	3346632	554	-	repeat
oct-chr1	oFSAR-3-2	3346842	3347430	589	+	repeat
oct-chr1	oFSAR-2-2	3347606	3349886	2281	+	repeat
oct-chr1	oFSAR-1p-2	3350095	3351258	1164	+	repeat
oct-chr1	oTAR-13	3352574	3355073	2500	+	repeat
oct-chr1	oTAR-4	3355194	3355655	462	+	repeat
oct-chr1	oTAR-5	3355817	3357165	1349	+	repeat
oct-chr1	oHR-24	3357166	3359090	1925	-	repeat
oct-chr1	oTAR-6	3359091	3359583	493	-	repeat
oct-chr1	oTAR-9	3359584	3360481	898	-	repeat
oct-chr1	oTAR-7	3360483	3362978	2496	-	repeat
oct-chr1	oFSAR-1v-3	3362979	3364249	1271	-	repeat
oct-chr1	oFSAR-2-3	3364458	3366754	2297	-	repeat
oct-chr1	oFSAR-3-3	3366926	3367516	591	-	repeat
oct-chr1	oTAR-11	3367517	3369862	2346	-	repeat
oct-chr1	oTAR-4	3369988	3370450	463	+	repeat
oct-chr1	oTAR-5p	3370612	3371381	770	+	repeat
oct-chr1	oHR-25	3372576	3373051	476	+	repeat
oct-chr1	emc5 SOCG_05070	3373418	3374803	1386	-	gene
oct-chr1	rad50 SOCG_03135	3374191	3377063	2873	+	gene
oct-chr2	rpb1 SOCG_00001	2566950	2572118	5169	+	gene
oct-chr2	oTAR-4	2574485	2574947	463	-	repeat
oct-chr2	oTAR-11	2575073	2577411	2339	+	repeat
oct-chr2	oFSAR-3-4	2577412	2578018	607	+	repeat
oct-chr2	oFSAR-2-4	2578190	2580518	2329	+	repeat
oct-chr2	o-FSAR-2	2580748	2583077	2330	+	repeat
oct-chr2	oFSAR-2-5	2583313	2585626	2314	+	repeat
oct-chr2	oFSAR-2-6	2585896	2588283	2388	+	repeat
oct-chr2	oFSAR-2-7	2588457	2590737	2281	+	repeat
oct-chr2	oFSAR-2-8	2590955	2593285	2331	+	repeat
oct-chr2	oFSAR-2-9	2593521	2595870	2350	+	repeat
oct-chr2	oFSAR-2-10	2596140	2598456	2317	+	repeat
oct-chr2	oFSAR-2-11	2598692	2600960	2269	+	repeat
oct-chr2	oFSAR-1v-4	2601200	2602485	1286	+	repeat
oct-chr2	oTAR-7	2602486	2604619	2134	+	repeat
oct-chr2	o-imr2L	2604620	2605893	1274	+	repeat
oct-chr2	oTAR-9	2604620	2605525	906	+	repeat
oct-chr2	o-cnt2	2605894	2616081	10188	+	repeat
oct-chr2	oCNT-S	2606711	2607948	1238	-	repeat
oct-chr2	oCNT-L	2607974	2614343	6370	+	repeat
oct-chr2	o-imr2R	2616082	2617355	1274	-	repeat
oct-chr2	oTAR-9	2616450	2617355	906	-	repeat
oct-chr2	oHR-17	2617356	2618329	974	+	repeat
oct-chr2	oTAR-14	2618330	2621873	3544	+	repeat
oct-chr2	oHR-15	2621955	2623970	2016	+	repeat
oct-chr2	oHR-23	2624138	2625950	1813	+	repeat
oct-chr2	oTAR-4	2626442	2626934	493	+	repeat
oct-chr2	oFSAR-1-5	2626963	2629836	2874	-	repeat
oct-chr2	oFSAR-2-12	2630047	2632350	2304	-	repeat
oct-chr2	oFSAR-2-13	2632524	2634851	2328	-	repeat
oct-chr2	oFSAR-3-5	2635023	2635620	598	-	repeat
oct-chr2	oHR-15p	2636534	2637512	979	+	repeat
oct-chr2	oHR-22	2637534	2637991	458	+	repeat
oct-chr2	oTAR-5	2641921	2643287	1367	-	repeat
oct-chr2	oTAR-4	2643478	2643931	454	-	repeat
oct-chr2	oTAR-11p	2644056	2644641	586	+	repeat
oct-chr2	oTAR-12	2644642	2647319	2678	+	repeat
oct-chr2	oTAR-13	2647320	2649817	2498	+	repeat
oct-chr2	oTAR-4	2649888	2650341	454	+	repeat
oct-chr2	oTAR-5p	2650532	2651461	930	+	repeat
oct-chr2	SO_04925	2652629	2653395	767	+	gene
oct-chr2	rec6 SPOG_04878	2653417	2654052	636	-	gene
oct-chr3	mid1 SOCG_01151	1777969	1779872	1904	+	gene
oct-chr3	tip41 SOCG_01150	1779875	1781112	1238	+	gene
oct-chr3	cbp3 SOCG_01149	1781151	1782275	1125	+	gene
oct-chr3	cmc2 SOCG_01148	1782185	1782942	758	-	gene
oct-chr3	ppc1 SOCG_01147	1782884	1784251	1368	+	gene
oct-chr3	oFSAR-1p	1785370	1785700	331	+	repeat
oct-chr3	oTAR-7	1785822	1788321	2500	+	repeat
oct-chr3	oTAR-9	1788326	1789230	905	+	repeat
oct-chr3	oTAR-6	1789231	1789724	494	+	repeat
oct-chr3	oHR-25	1790007	1790467	461	+	repeat
oct-chr3	oTAR-13p	1790697	1791000	304	+	repeat
oct-chr3	oTAR-4	1791072	1791534	463	+	repeat
oct-chr3	oTAR-5	1791714	1793051	1338	+	repeat
oct-chr3	oTAR-10	1793052	1794395	1344	+	repeat
oct-chr3	oTAR-14	1794397	1797791	3395	-	repeat
oct-chr3	oTAR-14-extended	1797792	1804813	7022	+	repeat
oct-chr3	cHR-19	1804815	1806814	2000	+	repeat
oct-chr3	oTAR-4	1806815	1807283	469	+	repeat
oct-chr3	oFSAR-1-6	1807313	1810187	2875	-	repeat
oct-chr3	oFSAR-2-14	1810416	1812645	2230	-	repeat
oct-chr3	oFSAR-3-6	1812821	1813411	591	-	repeat
oct-chr3	cTAR-11p	1813411	1813763	353	-	repeat
oct-chr3	o-imr3L	1813412	1815675	2264	+	repeat
oct-chr3	oTAR-5	1813684	1814395	712	+	repeat
oct-chr3	oTAR-8	1814945	1815260	316	+	repeat
oct-chr3	o-cnt3	1815676	1827078	11403	+	repeat
oct-chr3	oCNT-S	1815912	1817149	1238	+	repeat
oct-chr3	oCNT-L	1817194	1823569	6376	+	repeat
oct-chr3	c-imr3R	1827079	1829348	2270	-	repeat
oct-chr3	oTAR-8	1827491	1827806	316	-	repeat
oct-chr3	oTAR-5p	1828356	1829067	712	-	repeat
oct-chr3	cTAR-11p	1828988	1829349	362	+	repeat
oct-chr3	oFSAR-3-7	1829349	1829939	591	+	repeat
oct-chr3	oFSAR-2-15	1830100	1832401	2302	+	repeat
oct-chr3	oFSAR-2-16	1832564	1834843	2280	+	repeat
oct-chr3	oFSAR-1-7	1835072	1837960	2889	+	repeat
oct-chr3	oTAR-4	1837990	1838458	469	-	repeat
oct-chr3	oHR-19	1838459	1840458	2000	-	repeat
oct-chr3	oTAR-14-extended	1840459	1847481	7023	+	repeat
oct-chr3	cTAR-14	1847482	1850874	3393	+	repeat
oct-chr3	oTAR-10	1850876	1852219	1344	-	repeat
oct-chr3	oTAR-5	1852220	1853606	1387	-	repeat
oct-chr3	oTAR-4	1853787	1854285	499	-	repeat
oct-chr3	oTAR-13	1854357	1856862	2506	-	repeat
oct-chr3	oTAR-12	1856863	1859534	2672	-	repeat
oct-chr3	oTAR-11p	1859535	1859781	247	-	repeat
oct-chr3	chk1 SOCG_04034	1860011	1862233	2223	-	gene
p denotes partial repeat element
v denotes variant repeat element
