# Supplementary material for: Interspecies conservation of organisation and function between nonhomologous regional centromeres
Source: Nat Commun. 2019 May 28;10:2343. doi: 10.1038/s41467-019-09824-4 (PMC6538654; doi:10.1038/s41467-019-09824-4)
Supplement: Supplementary file 8 — Supplementary Data 5 [file 41467_2019_9824_MOESM8_ESM.xlsx]

## Sheet: Sheet1
Supplementary Data 5: S. pombe centromere repeat co-ordinates
chromosome	feature	start*	end	size	strand	type
pom-chr1	tRNA-PheGAA	3695781	3695854	690	-	tRNA
pom-chr1	dh	3696860	3702324	5464	-	repeat
pom-chr1	dg	3702332	3706599	4267	+	repeat
pom-chr1	dh partial	3706600	3706981	381	+	repeat
pom-chr1	imr1L	3706975	3712076	5101	+	repeat
pom-chr1	tRNA-AlaAGC	3708122	3708196	571	-	tRNA
pom-chr1	tRNA-GluCTC	3708521	3708588	321	-	tRNA
pom-chr1	tRNA-IleAAT	3711299	3711373	650	+	tRNA
pom-chr1	cc1	3712076	3716110	4034	+	central core
pom-chr1	cc3 homolgy (TM element)	3712554	3715778	3224	+	repeat
pom-chr1	imr1R	3716110	3721232	5122	-	repeat
pom-chr1	tRNA-IleAAT	3716809	3716883	650	-	tRNA
pom-chr1	tRNA-GluCTC	3719603	3719673	476	+	tRNA
pom-chr1	tRNA-AlaAGC	3720001	3720075	571	+	tRNA
pom-chr1	dh partial	3721226	3721614	388	-	repeat
pom-chr1	dg	3721614	3725702	4088	-	repeat
pom-chr1	dh	3725725	3732297	6572	+	repeat
pom-chr2	tRNA-AsnGTT	1595753	1595826	552	-	tRNA
pom-chr2	tRNA-MetCAT	1595830	1595910	573	-	tRNA
pom-chr2	tRNA-TyrGTA	1596265	1596349	623	+	tRNA
pom-chr2	chrII-repeat1	1596266	1597808	1542	+	repeat
pom-chr2	tRNA-LeuCAA	1596495	1596595	409	-	tRNA
pom-chr2	tRNA-GlyGCC	1597078	1597147	506	-	tRNA
pom-chr2	tRNA-LysCTT	1597436	1597519	747	+	tRNA
pom-chr2	imr2 partial	1597808	1598739	931	+	repeat
pom-chr2	tRNA-IleAAT	1597810	1597884	650	+	tRNA
pom-chr2	tRNA-AlaAGC	1597949	1598023	571	-	tRNA
pom-chr2	tRNA-ValAAC	1598648	1598731	585	-	tRNA
pom-chr2	tRNA-chrII-repeat2	1598739	1599360	621	+	repeat
pom-chr2	tRNA-GluTTC	1599158	1599228	364	-	tRNA
pom-chr2	imr3 partial	1599844	1600951	1107	-	repeat
pom-chr2	tRNA-ArgACG	1599844	1599916	590	+	tRNA
pom-chr2	tRNA-AspGTC	1599995	1600065	273	-	tRNA
pom-chr2	imr1 partial	1601337	1602081	744	-	repeat
pom-chr2	dh partial	1602075	1602427	352	-	repeat
pom-chr2	dg	1602346	1606637	4291	-	repeat
pom-chr2	dh	1606638	1613364	6726	-	repeat
pom-chr2	imr2L	1613364	1617481	4117	+	repeat
pom-chr2	tRNA-IleAAT	1615062	1615136	650	+	tRNA
pom-chr2	tRNA-AlaAGC	1615201	1615275	571	-	tRNA
pom-chr2	tRNA-ValAAC	1615890	1615973	585	-	tRNA
pom-chr2	cc2	1617481	1624115	6634	+	central core
pom-chr2	imr2R	1624115	1628237	4122	-	repeat
pom-chr2	tRNA-ValAAC	1625620	1625701	405	+	tRNA
pom-chr2	tRNA-AlaAGC	1626323	1626397	571	+	tRNA
pom-chr2	tRNA-IleAAT	1626462	1626536	650	-	tRNA
pom-chr2	dh	1628237	1634576	6339	+	repeat
pom-chr2	dg	1634577	1639026	4449	+	repeat
pom-chr2	chrII-repeat1	1639026	1641350	2324	+	repeat
pom-chr2	tRNA-TyrGTA	1639824	1639908	623	+	tRNA
pom-chr2	tRNA-LeuCAA	1640052	1640152	413	-	tRNA
pom-chr2	tRNA-GlyGCC	1640634	1640704	550	-	tRNA
pom-chr2	tRNA-LysCTT	1640990	1641073	629	+	tRNA
pom-chr2	imr2 partial	1641350	1642261	911	+	repeat
pom-chr2	tRNA-IleAAT	1641352	1641426	650	+	tRNA
pom-chr2	tRNA-AlaAGC	1641491	1641565	571	-	tRNA
pom-chr2	tRNA-ValAAC	1642170	1642253	585	-	tRNA
pom-chr2	chrII-repeat2	1642261	1642863	602	+	repeat
pom-chr2	tRNA-ArgACG	1643100	1643171	528	-	tRNA
pom-chr3	tRNA-AlaAGC	1032183	1032257	571	-	tRNA
pom-chr3	imr2 partial	1032184	1032971	787	+	repeat
pom-chr3	tRNA-ValAAC	1032883	1032964	405	-	tRNA
pom-chr3	tRNA-SerAGA	1033721	1033803	797	+	tRNA
pom-chr3	tRNA-ArgTCG	1034177	1034252	483	-	tRNA
pom-chr3	tRNA-AspGTC	1035103	1035174	413	+	tRNA
pom-chr3	tRNA-ArgACG	1035248	1035320	590	-	tRNA
pom-chr3	tRNA-LeuAAG	1036213	1036291	277	+	tRNA
pom-chr3	chrIII-repeat(overlap with IRC3-L)	1036925	1039161	2236	+	repeat
pom-chr3	tRNA-LysCTT	1038106	1038189	747	+	tRNA
pom-chr3	dh partial	1039161	1039574	413	-	repeat
pom-chr3	imr1 partial	1039652	1040291	639	-	repeat
pom-chr3	dh partial	1040292	1040643	351	-	repeat
pom-chr3	dg	1040643	1045143	4500	-	repeat
pom-chr3	dh	1045144	1047186	2042	-	repeat
pom-chr3	dg	1047186	1051687	4501	-	repeat
pom-chr3	dh	1051688	1053743	2055	-	repeat
pom-chr3	dg	1053743	1058244	4501	-	repeat
pom-chr3	dh	1058245	1060286	2041	-	repeat
pom-chr3	dg	1060286	1064777	4491	-	repeat
pom-chr3	dh	1064778	1068911	4133	-	repeat
pom-chr3	imr3L	1068911	1074778	5867	+	repeat
pom-chr3	tRNA-AspGTC	1070268	1070337	380	+	tRNA
pom-chr3	tRNA-ArgACG	1070417	1070489	590	-	tRNA
pom-chr3	tRNA-ValAAC	1070750	1070831	405	+	tRNA
pom-chr3	tRNA-ThrAGT	1070893	1070965	796	-	tRNA
pom-chr3	tRNA-LeuCAA	1073808	1073908	409	-	tRNA
pom-chr3	cc1 homology (TM element)	1074469	1077686	3217	-	repeat
pom-chr3	cc3	1074778	1079503	4725	+	central core
pom-chr3	tRNA-GluCTC	1079024	1079093	440	+	tRNA
pom-chr3	imr3R	1079503	1085367	5864	-	repeat
pom-chr3	tRNA-LeuCAA	1080370	1080471	565	+	tRNA
pom-chr3	tRNA-ThrAGT	1083315	1083387	796	+	tRNA
pom-chr3	tRNA-ValAAC	1083449	1083530	405	-	tRNA
pom-chr3	tRNA-ArgACG	1083791	1083864	714	+	tRNA
pom-chr3	tRNA-AspGTC	1083943	1084014	360	-	tRNA
pom-chr3	dh	1085367	1089513	4146	+	repeat
pom-chr3	dg	1089514	1094030	4516	+	repeat
pom-chr3	dh	1094030	1096077	2047	+	repeat
pom-chr3	dg	1096078	1100579	4501	+	repeat
pom-chr3	dh	1100579	1102625	2046	+	repeat
pom-chr3	dg	1102626	1107138	4512	+	repeat
pom-chr3	dh	1107138	1109183	2045	+	repeat
pom-chr3	dg	1109184	1113683	4499	+	repeat
pom-chr3	dh	1113683	1115718	2035	+	repeat
pom-chr3	dg	1115719	1120196	4477	+	repeat
pom-chr3	dh	1120196	1122227	2031	+	repeat
pom-chr3	dg	1122228	1126724	4496	+	repeat
pom-chr3	dh	1126724	1128769	2045	+	repeat
pom-chr3	dg	1128770	1133273	4503	+	repeat
pom-chr3	dh	1133273	1135316	2043	+	repeat
pom-chr3	dg	1135317	1139845	4528	+	repeat
pom-chr3	dh	1139845	1141890	2045	+	repeat
pom-chr3	dg	1141891	1146392	4501	+	repeat
pom-chr3	dh partial	1146392	1146745	353	+	repeat
pom-chr3	imr1 partial	1146745	1147384	639	+	repeat
pom-chr3	dh partial	1147461	1147875	414	+	repeat
pom-chr3	chrIII-repeat(overlap with IRC3-R)	1147875	1150110	2235	-	repeat
pom-chr3	tRNA-LysCTT	1148846	1148929	747	-	tRNA
pom-chr3	tRNA-PheGAA	1151459	1151532	690	-	tRNA
* co-ordinates are for genome assembled from nanopore sequencing
