# Supplementary material for: Interspecies conservation of organisation and function between nonhomologous regional centromeres
Source: Nat Commun. 2019 May 28;10:2343. doi: 10.1038/s41467-019-09824-4 (PMC6538654; doi:10.1038/s41467-019-09824-4)
Supplement: Supplementary file 9 — Supplementary Data 6 [file 41467_2019_9824_MOESM9_ESM.xlsx]

## Sheet: Sheet1
Supplementary Data 6: S. cryophilus rDNA co-ordinates
chromosome	feature	start	end	strand
cry-chr1	18S rRNA	1	1831	-	subtelomeric
cry-chr1	28S rRNA	6775	10311	-	subtelomeric
cry-chr1	5.8S rRNA	10563	10806	-	subtelomeric
cry-chr1	18S rRNA	11047	12926	-	subtelomeric
cry-chr1	5S rRNA	16694	16808	-	subtelomeric
cry-chr1	5S rRNA	92021	92138	-
cry-chr1	5S rRNA	687354	687468	-
cry-chr1	5S rRNA	960699	960813	-
cry-chr1	5S rRNA	1113484	1113598	-
cry-chr1	5S rRNA	1182255	1182369	-
cry-chr1	5S rRNA	1184319	1184433	-
cry-chr1	5S rRNA	1227221	1227335	-
cry-chr1	5S rRNA	1404739	1404853	+	cen1
cry-chr1	5S rRNA	1409012	1409126	+	cen1
cry-chr1	5S rRNA	1412834	1412948	+	cen1
cry-chr1	5S rRNA	1446449	1446563	-	cen1
cry-chr1	5S rRNA	1450273	1450387	-	cen1
cry-chr1	5S rRNA	1454097	1454211	-	cen1
cry-chr1	5S rRNA	1457921	1458035	-	cen1
cry-chr1	5S rRNA	1462188	1462302	-	cen1
cry-chr1	5S rRNA	1466454	1466568	-	cen1
cry-chr1	5S rRNA	1658235	1658349	+
cry-chr1	5S rRNA	2717711	2717825	+
cry-chr1	5S rRNA	2719711	2719831	+
cry-chr1	5S rRNA	2975140	2975254	-
cry-chr1	5S rRNA	3015049	3015163	+
cry-chr1	5S rRNA	3024039	3024153	+
cry-chr1	5S rRNA	3028464	3028578	+
cry-chr1	5S rRNA	3032071	3032185	-
cry-chr1	5S rRNA	3226822	3226936	+
cry-chr1	5S rRNA	3263147	3263261	+
cry-chr1	5S rRNA	3706807	3706921	+
cry-chr1	5S rRNA	3734750	3734864	+
cry-chr1	5S rRNA	3818916	3819030	+
cry-chr1	5S rRNA	3821677	3821797	+
cry-chr1	5S rRNA	4064005	4064119	-
cry-chr1	5S rRNA	4068996	4069110	-
cry-chr1	5S rRNA	4191287	4191407	-
cry-chr1	5S rRNA	4193289	4193403	-
cry-chr1	5S rRNA	4418514	4418634	+
cry-chr1	5S rRNA	4752278	4752392	-
cry-chr1	5S rRNA	4758226	4758340	-
cry-chr1	5S rRNA	4792982	4793096	-
cry-chr1	5S rRNA	4813584	4813698	-
cry-chr1	5S rRNA	4826098	4826218	-
cry-chr2	5S rRNA	47502	47622	+
cry-chr2	5S rRNA	54858	54978	+
cry-chr2	5S rRNA	65078	65198	-
cry-chr2	5S rRNA	417166	417280	+
cry-chr2	5S rRNA	993493	993607	+
cry-chr2	5S rRNA	995540	995661	+
cry-chr2	5S rRNA	999362	999481	+
cry-chr2	5S rRNA	1307353	1307467	-
cry-chr2	5S rRNA	1476899	1477013	+
cry-chr2	5S rRNA	1657788	1657902	+
cry-chr2	5S rRNA	1685149	1685263	-
cry-chr2	5S rRNA	1875167	1875281	-
cry-chr2	5S rRNA	2388795	2388917	-
cry-chr2	5S rRNA	2390742	2390856	-
cry-chr2	5S rRNA	2565353	2565467	+
cry-chr2	5S rRNA	2736294	2736408	-	cen2
cry-chr2	5S rRNA	2740138	2740252	-	cen2
cry-chr2	5S rRNA	2744421	2744535	-	cen2
cry-chr2	5S rRNA	2787221	2787335	+	cen2
cry-chr2	5S rRNA	2800082	2800196	-	cen2
cry-chr2	5S rRNA	2887921	2888035	-
cry-chr2	5S rRNA	3186877	3186991	-
cry-chr2	5S rRNA	3605008	3605128	-
cry-chr2	5S rRNA	3606943	3607057	-
cry-chr2	5S rRNA	3761550	3761663	+
cry-chr2	5S rRNA	3815190	3815304	-
cry-chr2	5S rRNA	3817218	3817332	-
cry-chr2	5S rRNA	3947351	3947465	-
cry-chr2	5S rRNA	3969326	3969440	-
cry-chr2	5S rRNA	3981017	3981131	+	subtelomeric
cry-chr2	18S rRNA	3984894	3986773	+	subtelomeric
cry-chr2	5.8S rRNA	3987015	3987258	+	subtelomeric
cry-chr2	28S rRNA	3987512	3991048	+	subtelomeric
cry-chr3	28S rRNA	4997	8533	-	subtelomeric
cry-chr3	5.8S rRNA	8786	9029	-	subtelomeric
cry-chr3	18S rRNA	9271	11150	-	subtelomeric
cry-chr3	5S rRNA	14922	15036	-	subtelomeric
cry-chr3	5S rRNA	104542	104656	-
cry-chr3	5S rRNA	195762	195882	+
cry-chr3	5S rRNA	697342	697462	+
cry-chr3	5S rRNA	813052	813166	+
cry-chr3	5S rRNA	814993	815107	+
cry-chr3	5S rRNA	919373	919487	-	cen3
cry-chr3	5S rRNA	923195	923309	-	cen3
cry-chr3	5S rRNA	927462	927576	-	cen3
cry-chr3	5S rRNA	974003	974117	-	cen3
cry-chr3	5S rRNA	977824	977938	-	cen3
cry-chr3	5S rRNA	982032	982146	-	cen3
cry-chr3	5S rRNA	1034454	1034568	-
cry-chr3	5S rRNA	1260050	1260163	-
cry-chr3	5S rRNA	1268567	1268681	+
cry-chr3	5S rRNA	1486900	1487020	-
cry-chr3	5S rRNA	2115978	2116099	+
cry-chr3	5S rRNA	2185939	2186053	-
cry-chr3	5S rRNA	2549700	2549820	+
cry-chr3	5S rRNA	2580186	2580300	+
cry-chr3	5S rRNA	2633580	2633694	+
cry-chr3	5S rRNA	2649988	2650102	-
cry-chr3	5S rRNA	2663268	2663382	-
cry-chr3	5S rRNA	2684675	2684795	-
cry-chr3	5S rRNA	2740101	2740215	-
