# Supplementary material for: Interspecies conservation of organisation and function between nonhomologous regional centromeres
Source: Nat Commun. 2019 May 28;10:2343. doi: 10.1038/s41467-019-09824-4 (PMC6538654; doi:10.1038/s41467-019-09824-4)
Supplement: Supplementary file 10 — Supplementary Data 7 [file 41467_2019_9824_MOESM10_ESM.xlsx]

## Sheet: Sheet1
Supplementary Data 7: S. octosporus rDNA co-ordinates
chromosome	feature	start	end	strand
oct-chr1	5S rRNA	33235	33349	+
oct-chr1	5S rRNA	413920	414039	+
oct-chr1	5S rRNA	880727	880841	+
oct-chr1	5S rRNA	1078204	1078318	-
oct-chr1	5S rRNA	1080784	1080894	-
oct-chr1	5S rRNA	1264920	1265034	-
oct-chr1	5S rRNA	1270014	1270128	-
oct-chr1	5S rRNA	1276840	1276954	-
oct-chr1	5S rRNA	1787532	1787646	-
oct-chr1	5S rRNA	1794347	1794461	-
oct-chr1	5S rRNA	2031940	2032054	+
oct-chr1	5S rRNA	2829548	2829662	-
oct-chr1	5S rRNA	2964472	2964586	-
oct-chr1	5S rRNA	3029426	3029540	-
oct-chr1	5S rRNA	3258531	3258645	+
oct-chr1	5S rRNA	3310547	3310661	+
oct-chr1	5S rRNA	3313022	3313136	+
oct-chr1	5S rRNA	3347434	3347548	+
oct-chr1	5S rRNA	3349892	3350006	+
oct-chr1	5S rRNA	3364338	3364452	-
oct-chr1	5S rRNA	3366808	3366922	-
oct-chr1	5S rRNA	3373028	3373142	+
oct-chr1	5S rRNA	3456387	3456501	-
oct-chr1	5S rRNA	3753939	3754086	-
oct-chr1	5S rRNA	3756499	3756613	-
oct-chr1	5S rRNA	4164520	4164643	-
oct-chr1	5S rRNA	4167108	4167222	-
oct-chr1	5S rRNA	4361472	4361586	+
oct-chr1	18S rRNA	4514514	4516392	+
oct-chr1	5.8S rRNA	4516668	4516914	+
oct-chr1	28S rRNA	4517197	4519984	+
oct-chr2	5S rRNA	12977	13091	+
oct-chr2	5S rRNA	29055	29169	-
oct-chr2	5S rRNA	96705	96824	-
oct-chr2	5S rRNA	101070	101184	-
oct-chr2	5S rRNA	393309	393428	+
oct-chr2	5S rRNA	672545	672659	-
oct-chr2	5S rRNA	1041835	1041949	+
oct-chr2	5S rRNA	1114943	1115057	-
oct-chr2	5S rRNA	1571359	1571473	+
oct-chr2	5S rRNA	1739423	1739537	+
oct-chr2	5S rRNA	1957207	1957323	-
oct-chr2	5S rRNA	1999314	1999433	+
oct-chr2	5S rRNA	2249382	2249496	-
oct-chr2	5S rRNA	2400626	2400740	-
oct-chr2	5S rRNA	2578022	2578136	+
oct-chr2	5S rRNA	2580580	2580694	+
oct-chr2	5S rRNA	2583145	2583259	+
oct-chr2	5S rRNA	2585728	2585842	+
oct-chr2	5S rRNA	2588289	2588403	+
oct-chr2	5S rRNA	2590787	2590901	+
oct-chr2	5S rRNA	2593353	2593467	+
oct-chr2	5S rRNA	2595972	2596086	+
oct-chr2	5S rRNA	2598524	2598638	+
oct-chr2	5S rRNA	2601010	2601124	+
oct-chr2	5S rRNA	2629927	2630041	-
oct-chr2	5S rRNA	2632404	2632518	-
oct-chr2	5S rRNA	2634905	2635019	-
oct-chr2	5S rRNA	2896020	2896134	-
oct-chr2	5S rRNA	2963574	2963688	-
oct-chr2	5S rRNA	3120708	3120822	-
oct-chr2	5S rRNA	3607716	3607830	-
oct-chr2	5S rRNA	3610298	3610412	-
oct-chr2	5S rRNA	3618746	3618860	-
oct-chr2	18S rRNA	3789499	3791378	+
oct-chr2	5.8S rRNA	3791653	3791899	+
oct-chr2	28S rRNA	3792181	3794048	+
oct-chr3	5S rRNA	8156	8270	+
oct-chr3	5S rRNA	29384	29500	-
oct-chr3	5S rRNA	104712	104826	-
oct-chr3	5S rRNA	132256	132372	-
oct-chr3	5S rRNA	140190	140304	-
oct-chr3	5S rRNA	161992	162106	-
oct-chr3	5S rRNA	642970	643084	+
oct-chr3	5S rRNA	766517	766631	+
oct-chr3	5S rRNA	772371	772485	+
oct-chr3	5S rRNA	774887	775006	+
oct-chr3	5S rRNA	1005175	1005289	-
oct-chr3	5S rRNA	1083257	1083371	-
oct-chr3	5S rRNA	1107657	1107771	-
oct-chr3	5S rRNA	1114356	1114470	-
oct-chr3	5S rRNA	1560721	1560835	-
oct-chr3	5S rRNA	1600041	1600155	-
oct-chr3	5S rRNA	1623740	1623854	+
oct-chr3	5S rRNA	1810276	1810390	-
oct-chr3	5S rRNA	1812703	1812817	-
oct-chr3	5S rRNA	1829943	1830057	+
oct-chr3	5S rRNA	1832407	1832521	+
oct-chr3	5S rRNA	1834869	1834983	+
oct-chr3	5S rRNA	1952114	1952228	-
oct-chr3	5S rRNA	2029273	2029387	+
oct-chr3	5S rRNA	2894060	2894174	+
oct-chr3	5S rRNA	2952779	2952893	+
oct-chr3	5S rRNA	2955384	2955508	+
oct-chr3	18S rRNA	2966653	2968532	+
oct-chr3	5.8S rRNA	2968807	2969053	-
oct-chr3	28S rRNA	2969336	2971974	+
