# Supplementary material for: Interspecies conservation of organisation and function between nonhomologous regional centromeres
Source: Nat Commun. 2019 May 28;10:2343. doi: 10.1038/s41467-019-09824-4 (PMC6538654; doi:10.1038/s41467-019-09824-4)
Supplement: Supplementary file 11 — Supplementary Data 8 [file 41467_2019_9824_MOESM11_ESM.xlsx]

## Sheet: Sheet1
Supplementary Data 8: S. cryophilus and S. octosporus hsp16 ORFs
chromosome	hsp16 ORF	start	end	strand
cry-chr1	cry-ORF1-cFSAR-3-1	1403407	1403798	-
cry-chr1	cry-ORF2-cFSAR-2-1	1405538	1405959	-
cry-chr1	cry-ORF3-cFSAR-2-2	1461082	1461503	+
cry-chr1	cry-ORF4-cFSAR-2-3	1465348	1465769	+
cry-chr1	cry-ORF5-cFSAR-3-2	1467506	1467895	+
cry-chr1	cry-ORF6	2716245	2716666	-
cry-chr1	cry-ORF7	3738213	3738633	-
cry-chr1	cry-ORF8	4065105	4065526	+
cry-chr1	cry-ORF9	4787816	4788541	-
cry-chr1	cry-ORF10	4819528	4819949	+
cry-chr1	cry-ORF11	4876023	4876444	+
cry-chr2	cry-ORF12-cFSAR-2-4	2743315	2743736	+
cry-chr2	cry-ORF13-cFSAR-3p-3	2745491	2745883	+
cry-chr2	cry-ORF14-cFSAR-3-4	2785889	2786281	-
cry-chr2	cry-ORF15-cFSAR-3-5	2801168	2801560	+
cry-chr3	cry-ORF16-cFSAR-2-5	926356	926777	+
cry-chr3	cry-ORF17-cFSAR-3-6	928536	928925	+
cry-chr3	cry-ORF18-cFSAR-2-6	980964	981385	+
cry-chr3	cry-ORF19-cFSAR-3-7	983108	983500	+
cry-chr3	cry-ORF20	2539982	2540707	-
cry-chr3	cry-ORF21	2555876	2556297	-
cry-chr3	cry-ORF22	2706305	2706726	-
cry-chr3	cry-ORF23	2734174	2734595	+
cry-chr3	cry-ORF24	2754385	2754806	+
chromosome	ORF	start	end	strand
oct-chr1	oct-ORF1	32330	32773	-
oct-chr2	oct-ORF2	12072	12515	-
oct-chr2	oct-ORF3	101646	102089	+
oct-chr3	oct-ORF4	7253	7696	-
oct-chr3	oct-ORF5	66337	66780	-
oct-chr3	oct-ORF6	140764	141207	+
oct-chr3	oct-ORF7	162568	163011	+
oct-chr3	oct-ORF8	2892999	2893652	-
