# Supplementary material for: Interspecies conservation of organisation and function between nonhomologous regional centromeres
Source: Nat Commun. 2019 May 28;10:2343. doi: 10.1038/s41467-019-09824-4 (PMC6538654; doi:10.1038/s41467-019-09824-4)
Supplement: Supplementary file 12 — Supplementary Data 9 [file 41467_2019_9824_MOESM12_ESM.xlsx]

## Sheet: Sheet1
Supplementary Data 9: S. cryophilus tDNA co-ordinates
Chromosome	tDNA-anticodon*	start	end	strand	cen located?
cry-chr1	GlyGCC	91817	91887	-
cry-chr1	PheGAA	130564	130636	+
cry-chr1	PheGAA	132151	132223	+
cry-chr1	ArgACG	312388	312460	+
cry-chr1	GlyGCC	505819	505889	-
cry-chr1	GlyGCC	508234	508304	+
cry-chr1	GlyGCC	509140	509210	-
cry-chr1	SerGCT	535112	535206	-
cry-chr1	ThrAGT	679941	680012	+
cry-chr1	GlyGCC	687139	687209	-
cry-chr1	LysTTT	690360	690434	+
cry-chr1	IleTAT	731048	731146	+
cry-chr1	MetCAT	916227	916298	-
cry-chr1	SerTGA	916303	916399	-
cry-chr1	LysCTT	949167	949249	-
cry-chr1	ProAGG	949343	949414	-
cry-chr1	SerAGA	959364	959445	-
cry-chr1	MetCAT	983804	983884	+
cry-chr1	AsnGTT	983891	983964	+
cry-chr1	LysCTT	1000051	1000133	+
cry-chr1	ProAGG	1000466	1000537	+
cry-chr1	HisGTG	1034546	1034617	+
cry-chr1	ThrTGT	1130756	1130827	-
cry-chr1	ArgTCG	1161587	1161659	+
cry-chr1	LysTTT	1222481	1222555	+
cry-chr1	GlnTTG	1226243	1226314	-
cry-chr1	HisGTG	1245191	1245262	-
cry-chr1	HisGTG	1246203	1246274	+
cry-chr1	ArgACG	1398356	1398428	-	cen1
cry-chr1	IleAAT	1398802	1398875	+	cen1
cry-chr1	AlaAGC	1399216	1399289	-	cen1
cry-chr1	ValAAC	1399733	1399815	+	cen1
cry-chr1	AspGTC	1400121	1400191	-	cen1
cry-chr1	AlaAGC	1401996	1402069	-	cen1
cry-chr1	ValAAC	1416701	1416783	+	cen1
cry-chr1	AspGTC	1417064	1417134	-	cen1
cry-chr1	GluTTC	1422294	1422365	-	cen1
cry-chr1	LeuCAA	1429970	1430074	-	cen1
cry-chr1	LysCTT	1430651	1430736	+	cen1
cry-chr1	LysCTT	1441670	1441755	-	cen1
cry-chr1	LeuCAA	1442332	1442436	+	cen1
cry-chr1	GluCTC	1442934	1443005	+	cen1
cry-chr1	PheGAA	1443462	1443534	-	cen1
cry-chr1	ArgTCG	1472926	1472998	+	cen1
cry-chr1	ProAGG	1474860	1474931	-	cen1
cry-chr1	ArgACG	1475230	1475302	-	cen1
cry-chr1	IleAAT	1475694	1475767	+	cen1
cry-chr1	AlaAGC	1476104	1476177	-	cen1
cry-chr1	ValAAC	1476621	1476703	+	cen1
cry-chr1	AspGTC	1477020	1477090	-	cen1
cry-chr1	LeuAAG	1478388	1478466	-	cen1
cry-chr1	GluTTC	1479575	1479646	-	cen1
cry-chr1	AspGTC	1482589	1482659	+	cen1
cry-chr1	ValAAC	1482934	1483016	-	cen1
cry-chr1	AlaAGC	1483401	1483474	+	cen1
cry-chr1	ThrTGT	1566588	1566659	+
cry-chr1	TrpCCA	1600889	1600961	+
cry-chr1	LeuTAA	1662939	1663038	+
cry-chr1	AlaAGC	1699268	1699341	+
cry-chr1	IleAAT	1770660	1770733	+
cry-chr1	ArgCCT	1879809	1879913	+
cry-chr1	PheGAA	1925186	1925258	+
cry-chr1	HisGTG	2071565	2071636	-
cry-chr1	LeuCAA	2193818	2193922	-
cry-chr1	GlnTTG	2275238	2275309	-
cry-chr1	ValTAC	2328129	2328201	-
cry-chr1	AsnGTT	2475236	2475309	-
cry-chr1	GlyGCC	2475535	2475605	-
cry-chr1	SerAGA	2477035	2477116	+
cry-chr1	GluTTC	2542169	2542240	+
cry-chr1	ProAGG	2970237	2970308	-
cry-chr1	ProAGG	2970837	2970908	+
cry-chr1	SerAGA	3014773	3014854	-
cry-chr1	GlyGCC	3028768	3028838	+
cry-chr1	SerAGA	3226546	3226627	-
cry-chr1	TyrGTA	3562905	3562988	+
cry-chr1	SerCGA	3586114	3586210	+
cry-chr1	MetCAT	3586221	3586292	+
cry-chr1	ValAAC	3630054	3630135	+
cry-chr1	LeuAAG	3659732	3659810	-
cry-chr1	SerGCT	3661564	3661658	+
cry-chr1	AsnGTT	3780368	3780441	+
cry-chr1	GluCTC	3851396	3851467	+
cry-chr1	LysCTT	3958742	3958824	-
cry-chr1	LysTTT	3973358	3973432	-
cry-chr1	TyrGTA	3984988	3985071	+
cry-chr1	IleAAT	4010738	4010811	+
cry-chr1	GlnTTG	4060210	4060281	-
cry-chr1	ThrCGT	4108849	4108920	-
cry-chr1	LysCTT	4109634	4109716	-
cry-chr1	AlaTGC	4115466	4115537	-
cry-chr1	HisGTG	4193751	4193822	-
cry-chr1	SerAGA	4227149	4227230	+
cry-chr1	GlnTTG	4383616	4383687	+
cry-chr1	ValCAC	4383894	4383965	+
cry-chr1	ThrAGT	4394451	4394522	-
cry-chr1	LeuTAA	4458580	4458679	+
cry-chr1	GlnTTG	4669217	4669288	-
cry-chr1	LysCTT	4669566	4669648	+
cry-chr1	ArgTCT	4690337	4690409	+
cry-chr1	GlyTCC	4690555	4690625	-
cry-chr1	MetCAT	4747095	4747166	+
cry-chr1	LeuAAG	4747410	4747488	-
cry-chr1	ArgTCT	4762521	4762593	+
cry-chr1	ProAGG	4802986	4803057	+
cry-chr1	GlyTCC	4803434	4803504	+
cry-chr1	GlyTCC	4864713	4864783	+
cry-chr2	AsnGTT	105306	105379	-
cry-chr2	ProAGG	105557	105628	+
cry-chr2	AspGTC	215535	215605	+
cry-chr2	AsnGTT	426497	426570	+
cry-chr2	CysGCA	551460	551531	-
cry-chr2	AlaCGC	563920	564002	+
cry-chr2	ProTGG	617444	617515	+
cry-chr2	GlyGCC	992813	992883	+
cry-chr2	GlyGCC	999636	999706	+
cry-chr2	LysTTT	1024900	1024974	-
cry-chr2	LeuTAA	1062616	1062714	-
cry-chr2	MetCAT	1075030	1075110	+
cry-chr2	TrpCCA	1100377	1100449	+
cry-chr2	SerAGA	1122870	1122951	-
cry-chr2	GluCTC	1195689	1195760	+
cry-chr2	ThrAGT	1206451	1206522	+
cry-chr2	AsnGTT	1273506	1273579	-
cry-chr2	MetCAT	1273586	1273668	-
cry-chr2	GlnCTG	1327870	1327941	+
cry-chr2	LysCTT	1351024	1351106	+
cry-chr2	GlnCTG	1351701	1351772	+
cry-chr2	GlnTTG	1352057	1352128	+
cry-chr2	GlnTTG	1353859	1353930	+
cry-chr2	GlyGCC	1398779	1398849	+
cry-chr2	ThrAGT	1437157	1437228	+
cry-chr2	GlyCCC	1486779	1486849	-
cry-chr2	LeuAAG	1581580	1581658	+
cry-chr2	ValCAC	1594163	1594234	-
cry-chr2	PheGAA	1674504	1674576	-
cry-chr2	GlyGCC	1683338	1683408	+
cry-chr2	GlyGCC	1684016	1684086	-
cry-chr2	TyrGTA	1793743	1793826	-
cry-chr2	LeuCAG	1794580	1794673	+
cry-chr2	MetCAT	1832550	1832630	+
cry-chr2	GlyTCC	1858872	1858942	+
cry-chr2	ProAGG	1862800	1862871	+
cry-chr2	GluTTC	1893328	1893399	-
cry-chr2	CysGCA	1893890	1893961	-
cry-chr2	TyrGTA	1991231	1991314	-
cry-chr2	ProCGG	1991852	1991951	+
cry-chr2	AlaTGC	2105091	2105162	+
cry-chr2	SerAGA	2155606	2155687	-
cry-chr2	MetCAT	2190173	2190244	-
cry-chr2	SerCGA	2190255	2190351	-
cry-chr2	AlaAGC	2288920	2288993	+
cry-chr2	GluTTC	2316793	2316864	-
cry-chr2	ArgACG	2428841	2428913	-
cry-chr2	ProTGG	2532325	2532396	-
cry-chr2	SerAGA	2566313	2566394	+
cry-chr2	LysCTT	2571329	2571411	+
cry-chr2	SerGCT	2623190	2623284	-
cry-chr2	CysGCA	2637527	2637598	+
cry-chr2	ValTAC	2667854	2667935	+
cry-chr2	PheGAA	2728985	2729057	+	cen2
cry-chr2	GluCTC	2729514	2729585	-	cen2
cry-chr2	LeuCAA	2730082	2730186	-	cen2
cry-chr2	LysCTT	2730767	2730852	+	cen2
cry-chr2	ArgACG	2731068	2731140	-	cen2
cry-chr2	ArgACG	2733498	2733570	-	cen2
cry-chr2	IleAAT	2733945	2734018	+	cen2
cry-chr2	AlaAGC	2734350	2734423	-	cen2
cry-chr2	ValAAC	2734868	2734950	+	cen2
cry-chr2	AspGTC	2735291	2735361	-	cen2
cry-chr2	AsnGTT	2748139	2748212	-	cen2
cry-chr2	MetCAT	2748219	2748299	-	cen2
cry-chr2	GluTTC	2749357	2749428	-	cen2
cry-chr2	AspGTC	2757271	2757341	+	cen2
cry-chr2	ValAAC	2757616	2757698	-	cen2
cry-chr2	AlaAGC	2758143	2758216	+	cen2
cry-chr2	IleAAT	2758569	2758642	-	cen2
cry-chr2	ArgACG	2759016	2759088	+	cen2
cry-chr2	LysCTT	2759303	2759388	-	cen2
cry-chr2	GluCTC	2760005	2760076	-	cen2
cry-chr2	GluCTC	2771702	2771773	+	cen2
cry-chr2	LysCTT	2772390	2772475	+	cen2
cry-chr2	ArgACG	2772690	2772762	-	cen2
cry-chr2	IleAAT	2773136	2773209	+	cen2
cry-chr2	AlaAGC	2773562	2773635	-	cen2
cry-chr2	ValAAC	2774080	2774162	+	cen2
cry-chr2	AspGTC	2774437	2774507	-	cen2
cry-chr2	GluTTC	2782344	2782415	+	cen2
cry-chr2	MetCAT	2783473	2783553	+	cen2
cry-chr2	AsnGTT	2783560	2783633	+	cen2
cry-chr2	ArgACG	2788705	2788777	-	cen2
cry-chr2	IleAAT	2789151	2789224	+	cen2
cry-chr2	AlaAGC	2789557	2789630	-	cen2
cry-chr2	ValAAC	2790074	2790156	+	cen2
cry-chr2	AspGTC	2790431	2790501	-	cen2
cry-chr2	AspGTC	2796516	2796586	+	cen2
cry-chr2	ValAAC	2796869	2796951	-	cen2
cry-chr2	AlaAGC	2797336	2797409	+	cen2
cry-chr2	IleAAT	2797745	2797818	-	cen2
cry-chr2	GluTTC	2798548	2798619	+	cen2
cry-chr2	GluTTC	2801937	2802008	-	cen2
cry-chr2	LeuAAG	3030776	3030854	-
cry-chr2	MetCAT	3146936	3147007	+
cry-chr2	SerTGA	3212860	3212956	+
cry-chr2	MetCAT	3212961	3213032	+
cry-chr2	LysTTT	3250962	3251036	-
cry-chr2	HisGTG	3374376	3374447	+
cry-chr2	AsnGTT	3453220	3453293	-
cry-chr2	AspGTC	3473162	3473232	-
cry-chr2	TrpCCA	3487278	3487350	+
cry-chr2	GlnTTG	3509685	3509756	+
cry-chr2	SerGCT	3512052	3512146	-
cry-chr2	SerGCT	3543510	3543604	+
cry-chr2	LysCTT	3551555	3551637	+
cry-chr2	GlyGCC	3603153	3603223	-
cry-chr2	ProAGG	3610949	3611020	+
cry-chr2	GlyTCC	3612247	3612317	+
cry-chr2	GlyTCC	3616931	3617001	+
cry-chr2	ThrAGT	3762741	3762812	+
cry-chr2	LeuCAA	3771210	3771314	+
cry-chr2	ArgACG	3776236	3776308	+
cry-chr2	HisGTG	3819860	3819931	-
cry-chr2	GlyGCC	3914569	3914639	+
cry-chr2	SerAGA	3915190	3915271	+
cry-chr2	ValAAC	3946555	3946638	+
cry-chr3	LeuAAG	40194	40272	+
cry-chr3	LysCTT	83679	83761	-
cry-chr3	AlaAGC	103678	103751	+
cry-chr3	GlyGCC	106935	107005	-
cry-chr3	ThrAGT	186980	187051	-
cry-chr3	PheGAA	242481	242553	+
cry-chr3	SerAGA	389010	389091	+
cry-chr3	SerAGA	413100	413181	-
cry-chr3	TyrGTA	417806	417889	-
cry-chr3	TyrGTA	418634	418717	+
cry-chr3	ArgTCT	486107	486179	+
cry-chr3	ThrAGT	601152	601223	-
cry-chr3	TyrGTA	687190	687273	-
cry-chr3	GlyGCC	697625	697695	+
cry-chr3	IleAAT	700223	700296	-
cry-chr3	ProAGG	700471	700542	-
cry-chr3	GlyGCC	701100	701170	-
cry-chr3	ArgACG	797292	797364	-
cry-chr3	AsnGTT	818057	818130	+
cry-chr3	ThrAGT	821031	821102	-
cry-chr3	AlaAGC	900948	901021	-
cry-chr3	GluTTC	913484	913555	+	cen3
cry-chr3	LeuAAG	914748	914826	+	cen3
cry-chr3	AspGTC	916129	916199	+	cen3
cry-chr3	ValAAC	916550	916632	-	cen3
cry-chr3	AlaAGC	917079	917152	+	cen3
cry-chr3	IleAAT	917485	917558	-	cen3
cry-chr3	ArgACG	917939	918011	+	cen3
cry-chr3	ArgACG	929697	929769	+	cen3
cry-chr3	LysCTT	929983	930068	-	cen3
cry-chr3	LeuCAA	930628	930732	+	cen3
cry-chr3	GluTTC	938349	938420	+	cen3
cry-chr3	ThrAGT	947532	947603	+	cen3
cry-chr3	ThrAGT	952280	952351	-	cen3
cry-chr3	LeuAAG	963327	963405	+	cen3
cry-chr3	AspGTC	964708	964778	+	cen3
cry-chr3	ValAAC	965159	965241	-	cen3
cry-chr3	AlaAGC	965690	965763	+	cen3
cry-chr3	IleAAT	966096	966169	-	cen3
cry-chr3	ArgACG	966550	966622	+	cen3
cry-chr3	ArgACG	968956	969028	+	cen3
cry-chr3	LysCTT	969244	969329	-	cen3
cry-chr3	LeuCAA	969889	969993	+	cen3
cry-chr3	GluCTC	970492	970563	+	cen3
cry-chr3	PheGAA	971020	971092	-	cen3
cry-chr3	AlaAGC	984839	984912	+	cen3
cry-chr3	AspGTC	986744	986814	+	cen3
cry-chr3	ValAAC	987140	987222	-	cen3
cry-chr3	ValAAC	1022461	1022543	+
cry-chr3	PheGAA	1030689	1030761	-
cry-chr3	CysGCA	1031226	1031297	-
cry-chr3	TrpCCA	1174528	1174600	+
cry-chr3	ProAGG	1210736	1210807	-
cry-chr3	ProAGG	1264287	1264358	+
cry-chr3	LeuTAG	1525949	1526027	-
cry-chr3	TrpCCA	1548446	1548518	+
cry-chr3	AlaTGC	1600309	1600380	-
cry-chr3	ArgCCG	1654835	1654915	-
cry-chr3	LysCTT	2030138	2030221	+
cry-chr3	ProAGG	2059834	2059905	+
cry-chr3	ThrAGT	2090541	2090612	+
cry-chr3	LysCTT	2246722	2246804	-
cry-chr3	IleAAT	2269370	2269443	+
cry-chr3	IleTAT	2328647	2328745	-
cry-chr3	GluCTC	2364126	2364197	+
cry-chr3	CysGCA	2394500	2394571	-
cry-chr3	GlyTCC	2546749	2546819	-
cry-chr3	ProAGG	2547208	2547279	-
cry-chr3	GlyTCC	2688401	2688471	+
* Centromeric tDNAs are shaded purple
