# Supplementary material for: Interspecies conservation of organisation and function between nonhomologous regional centromeres
Source: Nat Commun. 2019 May 28;10:2343. doi: 10.1038/s41467-019-09824-4 (PMC6538654; doi:10.1038/s41467-019-09824-4)
Supplement: Supplementary file 13 — Supplementary Data 10 [file 41467_2019_9824_MOESM13_ESM.xlsx]

## Sheet: Sheet1
Supplementary Data 10: S. octosporus tDNA co-ordinates
Chromosome	tDNA-anticodon*	start	end	strand	cen located?
oct-chr1	ArgTCT	94382	94454	-
oct-chr1	LeuAAG	99029	99107	+
oct-chr1	MetCAT	99400	99471	-
oct-chr1	GlyTCC	144914	144984	+
oct-chr1	ArgTCT	145161	145233	-
oct-chr1	LysCTT	166463	166545	-
oct-chr1	GlnTTG	166744	166815	+
oct-chr1	LeuTAA	376312	376409	-
oct-chr1	GlyGCC	418240	418310	+
oct-chr1	LysTTT	442444	442518	-
oct-chr1	LeuTAA	474644	474741	-
oct-chr1	MetCAT	486339	486419	+
oct-chr1	TrpCCA	511391	511463	+
oct-chr1	SerAGA	533513	533594	-
oct-chr1	GluCTC	604477	604548	+
oct-chr1	ThrAGT	615008	615079	+
oct-chr1	AsnGTT	681070	681143	-
oct-chr1	MetCAT	681150	681230	-
oct-chr1	GlnCTG	731478	731549	+
oct-chr1	GlnTTG	731749	731820	+
oct-chr1	LysCTT	754265	754347	+
oct-chr1	GlnCTG	754551	754622	+
oct-chr1	GlnTTG	754844	754915	+
oct-chr1	GlyGCC	800055	800125	+
oct-chr1	ThrAGT	820103	820174	-
oct-chr1	GlyCCC	890566	890636	-
oct-chr1	LeuAAG	979317	979395	+
oct-chr1	ValCAC	991172	991243	-
oct-chr1	PheGAA	1066198	1066270	-
oct-chr1	GlyGCC	1075047	1075117	+
oct-chr1	GlyGCC	1075498	1075568	-
oct-chr1	TyrGTA	1182302	1182385	-
oct-chr1	LeuCAG	1183007	1183100	+
oct-chr1	MetCAT	1221556	1221636	+
oct-chr1	GlyTCC	1248902	1248972	+
oct-chr1	ProAGG	1253052	1253123	+
oct-chr1	GluTTC	1294479	1294550	-
oct-chr1	CysGCA	1294927	1294998	-
oct-chr1	TyrGTA	1394275	1394358	-
oct-chr1	ProCGG	1394756	1394854	+
oct-chr1	AlaTGC	1505703	1505774	+
oct-chr1	SerAGA	1553392	1553473	-
oct-chr1	MetCAT	1587467	1587538	-
oct-chr1	SerCGA	1587550	1587646	-
oct-chr1	AlaAGC	1685167	1685240	+
oct-chr1	GluTTC	1712857	1712928	-
oct-chr1	GluTTC	1963237	1963308	-
oct-chr1	SerAGA	2029390	2029471	-
oct-chr1	GlyGCC	2033040	2033110	+
oct-chr1	AsnGTT	2033262	2033335	+
oct-chr1	ValTAC	2181548	2181629	+
oct-chr1	GlnTTG	2235140	2235211	+
oct-chr1	LeuCAA	2313951	2314056	+
oct-chr1	HisGTG	2434594	2434665	+
oct-chr1	PheGAA	2566907	2566979	-
oct-chr1	ArgCCT	2611872	2611975	-
oct-chr1	IleAAT	2721160	2721233	-
oct-chr1	AlaAGC	2792246	2792319	-
oct-chr1	LeuTAA	2828336	2828435	-
oct-chr1	SerAGA	2832105	2832186	+
oct-chr1	GlyGCC	3028407	3028477	+
oct-chr1	GlyGCC	3029025	3029095	-
oct-chr1	ProAGG	3031819	3031890	+
oct-chr1	ProAGG	3083017	3083088	+
oct-chr1	TrpCCA	3119280	3119352	-
oct-chr1	CysGCA	3262694	3262765	+
oct-chr1	PheGAA	3263180	3263252	+
oct-chr1	ValAAC	3271549	3271631	-
oct-chr1	ArgACG	3295076	3295148	+
oct-chr1	ValAAC	3307009	3307091	+	cen1
oct-chr1	AspGTC	3307399	3307469	-	cen1
oct-chr1	AlaAGC	3309597	3309670	-	cen1
oct-chr1	ValAAC	3316124	3316206	+	cen1
oct-chr1	AspGTC	3316530	3316600	-	cen1
oct-chr1	AlaAGC	3320302	3320375	+	cen1
oct-chr1	IleAAT	3320686	3320759	-	cen1
oct-chr1	ArgACG	3321277	3321349	+	cen1
oct-chr1	ArgACG	3323522	3323594	+	cen1
oct-chr1	LysCTT	3323783	3323866	-	cen1
oct-chr1	LeuCAA	3324411	3324515	+	cen1
oct-chr1	GluTTC	3329434	3329505	+	cen1
oct-chr1	ThrAGT	3336035	3336106	+	cen1
oct-chr1	ThrAGT	3339535	3339606	-	cen1
oct-chr1	LeuAAG	3352729	3352807	+	cen1
oct-chr1	AspGTC	3355194	3355264	+	cen1
oct-chr1	ValAAC	3355572	3355654	-	cen1
oct-chr1	AlaAGC	3356111	3356184	+	cen1
oct-chr1	IleAAT	3356502	3356575	-	cen1
oct-chr1	ArgACG	3357093	3357165	+	cen1
oct-chr1	ArgACG	3359332	3359404	+	cen1
oct-chr1	LysCTT	3359593	3359676	-	cen1
oct-chr1	LeuCAA	3360225	3360329	+	cen1
oct-chr1	GluCTC	3361058	3361129	+	cen1
oct-chr1	PheGAA	3361584	3361656	-	cen1
oct-chr1	AlaAGC	3367799	3367872	+	cen1
oct-chr1	AspGTC	3369988	3370058	+	cen1
oct-chr1	ValAAC	3370367	3370449	-	cen1
oct-chr1	AlaAGC	3370906	3370979	+	cen1
oct-chr1	IleAAT	3371297	3371370	-	cen1
oct-chr1	GluTTC	3371989	3372060	+	cen1
oct-chr1	GluTTC	3373277	3373348	-	cen1
oct-chr1	LeuAAG	3600727	3600805	-
oct-chr1	MetCAT	3716580	3716651	+
oct-chr1	SerTGA	3780535	3780627	+
oct-chr1	MetCAT	3780632	3780703	+
oct-chr1	LysTTT	3818008	3818082	-
oct-chr1	HisGTG	3934735	3934806	+
oct-chr1	AsnGTT	4012809	4012882	-
oct-chr1	AspGTC	4032087	4032157	-
oct-chr1	TrpCCA	4045019	4045091	+
oct-chr1	GlnTTG	4068273	4068344	+
oct-chr1	SerGCT	4071356	4071450	-
oct-chr1	SerGCT	4102633	4102727	+
oct-chr1	LysCTT	4110405	4110487	+
oct-chr1	GlyGCC	4159843	4159913	-
oct-chr1	ProAGG	4173548	4173619	+
oct-chr1	GlyTCC	4174013	4174083	+
oct-chr1	GlyTCC	4176699	4176769	+
oct-chr1	ThrAGT	4311155	4311226	+
oct-chr1	LeuCAA	4319547	4319652	+
oct-chr1	ArgACG	4324450	4324522	+
oct-chr1	HisGTG	4371998	4372069	-
oct-chr1	GlyGCC	4461913	4461983	+
oct-chr1	SerAGA	4462213	4462294	+
oct-chr1	ValAAC	4491370	4491452	+
oct-chr2	GlyTCC	39382	39452	-
oct-chr2	ProAGG	39617	39688	-
oct-chr2	AsnGTT	85822	85895	-
oct-chr2	ProAGG	86056	86127	+
oct-chr2	AspGTC	201799	201869	+
oct-chr2	AsnGTT	405305	405378	+
oct-chr2	CysGCA	530221	530292	-
oct-chr2	AlaCGC	542870	542952	+
oct-chr2	ProTGG	591265	591336	+
oct-chr2	CysGCA	833576	833647	+
oct-chr2	GluCTC	864839	864910	-
oct-chr2	IleTAT	899912	900010	+
oct-chr2	IleAAT	958450	958523	-
oct-chr2	LysCTT	980983	981065	+
oct-chr2	ThrAGT	1139449	1139520	-
oct-chr2	LysCTT	1198159	1198241	-
oct-chr2	ArgCCG	1568733	1568813	+
oct-chr2	AlaTGC	1625369	1625440	+
oct-chr2	TrpCCA	1676828	1676900	-
oct-chr2	LeuTAG	1700762	1700840	+
oct-chr2	SerAGA	1996830	1996911	-
oct-chr2	ProAGG	1999951	2000022	-
oct-chr2	ProAGG	2000433	2000504	+
oct-chr2	ArgACG	2287558	2287630	-
oct-chr2	ProTGG	2390650	2390721	-
oct-chr2	TrpCCA	2459797	2459869	-
oct-chr2	ThrTGT	2493783	2493854	-
oct-chr2	AlaAGC	2573939	2574012	-	cen2
oct-chr2	ValAAC	2574486	2574568	+	cen2
oct-chr2	AspGTC	2574877	2574947	-	cen2
oct-chr2	AlaAGC	2577056	2577129	-	cen2
oct-chr2	PheGAA	2603477	2603549	+	cen2
oct-chr2	GluCTC	2603977	2604048	-	cen2
oct-chr2	LeuCAA	2604778	2604882	-	cen2
oct-chr2	LysCTT	2605432	2605515	+	cen2
oct-chr2	LysCTT	2616460	2616543	-	cen2
oct-chr2	LeuCAA	2617093	2617197	+	cen2
oct-chr2	GluTTC	2621802	2621873	+	cen2
oct-chr2	AspGTC	2626442	2626512	+	cen2
oct-chr2	ValAAC	2626851	2626933	-	cen2
oct-chr2	ArgTCG	2638281	2638353	+	cen2
oct-chr2	ProAGG	2640583	2640654	-	cen2
oct-chr2	ArgACG	2641923	2641995	-	cen2
oct-chr2	IleAAT	2642544	2642617	+	cen2
oct-chr2	AlaAGC	2642931	2643004	-	cen2
oct-chr2	ValAAC	2643478	2643560	+	cen2
oct-chr2	AspGTC	2643860	2643930	-	cen2
oct-chr2	GluTTC	2646905	2646976	+	cen2
oct-chr2	LeuAAG	2647420	2647498	+	cen2
oct-chr2	AspGTC	2649889	2649959	+	cen2
oct-chr2	ValAAC	2650259	2650341	-	cen2
oct-chr2	AlaAGC	2650815	2650888	+	cen2
oct-chr2	IleAAT	2651208	2651281	-	cen2
oct-chr2	ArgACG	2651815	2651887	+	cen2
oct-chr2	HisGTG	2817295	2817366	+
oct-chr2	ThrTGT	2915884	2915955	-
oct-chr2	ArgTCG	2945577	2945649	+
oct-chr2	LysTTT	3002902	3002976	+
oct-chr2	GlnTTG	3006348	3006419	-
oct-chr2	ArgACG	3023201	3023273	+
oct-chr2	GlyGCC	3116988	3117058	+
oct-chr2	IleAAT	3119601	3119674	-
oct-chr2	ProAGG	3119852	3119923	-
oct-chr2	GlyGCC	3120229	3120299	-
oct-chr2	TyrGTA	3131404	3131487	+
oct-chr2	ThrAGT	3212357	3212428	+
oct-chr2	ArgTCT	3325687	3325759	-
oct-chr2	TyrGTA	3390505	3390588	-
oct-chr2	TyrGTA	3391194	3391277	+
oct-chr2	SerAGA	3395941	3396022	+
oct-chr2	SerAGA	3418665	3418746	-
oct-chr2	PheGAA	3561064	3561136	-
oct-chr2	ThrAGT	3628451	3628522	+
oct-chr2	GlyGCC	3703319	3703389	+
oct-chr2	AlaAGC	3704215	3704288	-
oct-chr2	LysCTT	3724005	3724087	+
oct-chr2	LeuAAG	3764112	3764190	-
oct-chr3	GlyTCC	38143	38213	-
oct-chr3	ProAGG	38378	38449	-
oct-chr3	ProAGG	60939	61010	-
oct-chr3	GlyGCC	423718	423788	+
oct-chr3	ThrAGT	441806	441877	+
oct-chr3	ValCAC	451661	451732	-
oct-chr3	GlnTTG	451925	451996	-
oct-chr3	SerAGA	606948	607029	-
oct-chr3	HisGTG	640295	640366	+
oct-chr3	AlaTGC	718000	718071	+
oct-chr3	LysCTT	723496	723578	+
oct-chr3	ThrCGT	723953	724024	+
oct-chr3	GluCTC	802545	802616	+
oct-chr3	LysCTT	905626	905708	-
oct-chr3	LysTTT	919805	919879	-
oct-chr3	TyrGTA	931084	931167	+
oct-chr3	IleAAT	956454	956527	+
oct-chr3	GlnTTG	1004387	1004458	-
oct-chr3	AsnGTT	1045547	1045620	-
oct-chr3	SerGCT	1159113	1159207	-
oct-chr3	LeuAAG	1160824	1160902	+
oct-chr3	ValAAC	1189558	1189639	-
oct-chr3	MetCAT	1233336	1233407	-
oct-chr3	SerCGA	1233419	1233515	-
oct-chr3	TyrGTA	1256708	1256791	-
oct-chr3	SerAGA	1626103	1626184	+
oct-chr3	LysCTT	1631110	1631192	+
oct-chr3	SerGCT	1682092	1682186	-
oct-chr3	CysGCA	1696332	1696403	+
oct-chr3	ValTAC	1726789	1726870	+
oct-chr3	PheGAA	1787162	1787234	+	cen3
oct-chr3	GluCTC	1787669	1787740	-	cen3
oct-chr3	LeuCAA	1788461	1788565	-	cen3
oct-chr3	LysCTT	1789138	1789221	+	cen3
oct-chr3	ArgACG	1789410	1789482	-	cen3
oct-chr3	AspGTC	1791072	1791142	+	cen3
oct-chr3	ValAAC	1791451	1791533	-	cen3
oct-chr3	AlaAGC	1792005	1792078	+	cen3
oct-chr3	IleAAT	1792389	1792462	-	cen3
oct-chr3	ArgACG	1792979	1793051	+	cen3
oct-chr3	AsnGTT	1793566	1793639	-	cen3
oct-chr3	MetCAT	1793646	1793726	-	cen3
oct-chr3	GluTTC	1794397	1794468	-	cen3
oct-chr3	AspGTC	1806816	1806886	+	cen3
oct-chr3	ValAAC	1807201	1807283	-	cen3
oct-chr3	AlaAGC	1813684	1813757	+	cen3
oct-chr3	IleAAT	1814086	1814159	-	cen3
oct-chr3	ArgACG	1814690	1814762	+	cen3
oct-chr3	LysCTT	1814946	1815030	-	cen3
oct-chr3	GluCTC	1815189	1815260	-	cen3
oct-chr3	GluCTC	1827491	1827562	+	cen3
oct-chr3	LysCTT	1827721	1827805	+	cen3
oct-chr3	ArgACG	1827989	1828061	-	cen3
oct-chr3	IleAAT	1828592	1828665	+	cen3
oct-chr3	AlaAGC	1828994	1829067	-	cen3
oct-chr3	ValAAC	1837990	1838072	+	cen3
oct-chr3	AspGTC	1838387	1838457	-	cen3
oct-chr3	GluTTC	1850803	1850874	+	cen3
oct-chr3	MetCAT	1851545	1851625	+	cen3
oct-chr3	AsnGTT	1851632	1851705	+	cen3
oct-chr3	ArgACG	1852220	1852292	-	cen3
oct-chr3	IleAAT	1852842	1852915	+	cen3
oct-chr3	AlaAGC	1853242	1853315	-	cen3
oct-chr3	ValAAC	1853788	1853870	+	cen3
oct-chr3	AspGTC	1854215	1854285	-	cen3
oct-chr3	LeuAAG	1856683	1856761	-	cen3
oct-chr3	GluTTC	1857205	1857276	-	cen3
oct-chr3	AlaAGC	1869522	1869595	+
oct-chr3	ThrAGT	1948053	1948124	+
oct-chr3	AsnGTT	1951055	1951128	-
oct-chr3	HisGTG	1970055	1970126	-
oct-chr3	HisGTG	1970661	1970732	+
oct-chr3	ProAGG	1986958	1987029	-
oct-chr3	LysCTT	1987352	1987435	-
oct-chr3	AsnGTT	2003138	2003211	-
oct-chr3	MetCAT	2003218	2003298	-
oct-chr3	SerAGA	2031616	2031697	+
oct-chr3	ProAGG	2041722	2041793	+
oct-chr3	LysCTT	2041863	2041945	+
oct-chr3	SerTGA	2073241	2073333	+
oct-chr3	MetCAT	2073338	2073409	+
oct-chr3	IleTAT	2258764	2258862	-
oct-chr3	LysTTT	2299093	2299167	-
oct-chr3	GlyGCC	2304024	2304094	+
oct-chr3	ThrAGT	2311134	2311205	-
oct-chr3	SerGCT	2451039	2451133	+
oct-chr3	GlyGCC	2476716	2476786	+
oct-chr3	GlyGCC	2477292	2477362	-
oct-chr3	GlyGCC	2478606	2478676	+
oct-chr3	ArgACG	2669097	2669169	-
oct-chr3	PheGAA	2846492	2846564	-
oct-chr3	PheGAA	2847747	2847819	-
oct-chr3	GlyGCC	2897225	2897295	+
oct-chr3	ThrAGT	2928563	2928634	-
oct-chr3	GlyTCC	2956870	2956940	-
oct-chr3	ProTGG	2957085	2957156	-
* Centromeric tDNAs are shaded purple
