# Supplementary material for: Interspecies conservation of organisation and function between nonhomologous regional centromeres
Source: Nat Commun. 2019 May 28;10:2343. doi: 10.1038/s41467-019-09824-4 (PMC6538654; doi:10.1038/s41467-019-09824-4)
Supplement: Supplementary file 14 — Supplementary Data 11 [file 41467_2019_9824_MOESM14_ESM.xlsx]

## Sheet: Sheet1
Supplementary Data 11: Co-ordinates of S. japonicus CENP-A-associated regions used in PCA Figure S6
contig	start	end
unitig_167	51000	63000
unitig_167	55500	67500
unitig_167	60000	72000
unitig_167	64500	76500
unitig_167	69000	81000
unitig_167	73500	85500
unitig_167	78000	90000
unitig_167	82500	94500
unitig_128	3923	15923
unitig_132	5848	17848
