# Supplementary material for: Interspecies conservation of organisation and function between nonhomologous regional centromeres
Source: Nat Commun. 2019 May 28;10:2343. doi: 10.1038/s41467-019-09824-4 (PMC6538654; doi:10.1038/s41467-019-09824-4)
Supplement: Supplementary file 16 — Source Data [file 41467_2019_9824_MOESM16_ESM.xlsx]

## Sheet: List of Figs
Data availability
GEO accession number	GSE112454
SRA (S. pombe nanopore data)	PRJNA472404
Genome Assemblies	http://bifx-core.bio.ed.ac.uk/~ptong/genome_assembly/
Figure 1	GSE112454
Figure 2	See separate sheet
Figure 3
3a	Cartoon: See Figure 2 and Supplementary Tables 1, 2
3b	Supplementary Data 8
3c	Supplementary Table 8, Supplementary Data 5,9,10
3d	Supplementary Tables 1,2,8, Supplementary Data 5,9,10
3e	https://blast.ncbi.nlm.nih.gov/Blast.cgi
3f	Cartoon: See Figure 2 & Supplementary Figure 5
Figure 4	GSE112454, Supplementary Data 3,4
Figure 5	See separate sheet
Figure 6	See separate sheet
Supplementary Figure 1	GSE112454
Supplementary Figure 2
S2a	Cartoon: summary of rest of Supplementary Figure 2
S2b	Supplementary Data 2
S2c	Supplementary Data 7
S2d	Supplementary Data 6, 7
Supplementary Figure 3
S3a	Cartoon: summary of rest of Supplementary Figure 3
S3b	Supplementary Data 1
S3c	Supplementary Table 6, Supplementary Data 1, 6
Supplementary Figure 4
S4a	Supplementary Table 1, Supplementary Data 3, 9
S4b	Supplementary Table 2, Supplementary Data 4, 10
S4c	Supplementary Table 6, Supplementary Data 3, 4. https://blast.ncbi.nlm.nih.gov/Blast.cgi
Supplementary Figure 5	Supplementary Table 3, Supplementary Data 5. PRJNA472404
Supplementary Figure 6	See separate sheet
Supplementary Figure 7	Cartoon: See Figure 2b/c, Supplementary Figure 4. Supplementary Table 9.
Supplementary Figure 8	See separate sheet
Supplementary Figure 9	See separate sheet

## Sheet: Fig 2
Figure 2
2a	uncropped images
		S. pombe		S. octosporus		S. cryophilus		S. japonicus
	interphase
	prometaphase/metaphase
	anaphase/telophase
								scale bar, 5 mm
		red: DAPI (DNA)
		green: CENP-A/Cnp1
		Anti-CENP-ACnp1 sheep antiserum56 (raised to the N-terminal 19 amino-acids of S. pombe CENP-ACnp1) was used at 1:1000 dilution, and Alexa-488-coupled donkey-anti-sheep secondary antibody (A11015; Invitrogen) at 1:1000 dilution. Cells were stained with DAPI and mounted in Vectashield. Microscopy was performed with a Zeiss Imaging 2 microscope (Zeiss) using a 100x 1.4NA Plan-Apochromat objective, P…
2b	Supplementary Tables 1, 6, Supplementary Data 3, 6, 9
2c	Supplementary Table 2, Supplementary Data 4, 7, 10

## Sheet: Fig 5
Figure 5	Source Data
5a	S. pombe cnp1 SPBC1105.17
	S. cryophilus cnp1 SPOG_02993
	S. octosporus cnp1 SOCG_01254
	S. japonicus cnp1 SJAG_00307
	https://blast.ncbi.nlm.nih.gov/Blast.cgi
5b	uncropped serial dilution plates
	Order on plates, top to bottom
	Strain 6960 containing plasmids
	pGFP
	pGFP-Sp-CENP-ACnp1	25oC
	pGFP-So-CENP-ACnp1
	pGFP-Sc-CENP-ACnp1
	pGFP-Sj-CENP-ACnp1
	pGFP-Sj-CENP-ACnp1
	not relevant to expt
	pGFP
	Plates incubation temperature
	top: 25oC
	middle: 32oC
	bottom: 36oC
		32oC
		36oC
5c
	RED; Spindle Pole Body anti-Cdc11	GREEN: GFP (Cnp1)		BLUE: DAPI (DNA)		MERGED
pGFP
pGFP-Sp-CENP-ACnp1
pGFP-So-CENP-ACnp1
pGFP-Sc-CENP-ACnp1
pGFP-Sj-CENP-ACnp1
						scale bar, 5 mm
	Anti-GFP antibody (A11122; Invitrogen) was used at 1:300, anti-Cdc1156 (a spindle-pole body marker; gift from Ken Sawin) was used at 1:600. Secondary antibodies were, respectively, Alexa-488 coupled chicken anti-rabbit (A21441; Invitrogen) and Alexa-594 coupled donkey anti-sheep (A11016; Invitrogen) both at 1:1000. Exposures were FITC/488 channel: 1500 ms, TRITC/594 1000 ms, DAPI 500-1000 ms. For…

## Sheet: Fig 6
Figure 6
Part	Source Data
a	Cartoon: See Figure 2 & Supplementary Table S22
b	Uncropped image of plate
c	uncropped image of sectored colonies
d	Data for ChIP-qPCR
minichromosome plasmid	replicates	Spom-cnt2 or Scry-cnt specific primers qPCR used	% IP Spom-cnt2 or Scry-cnt specifc primer	% IP Spom-cnt1 endogenous centromere contol primers WB3/WB4	Spom-cnt2 or Scry-cnt normalised to Spom cnt1	Average Spom-cnt2 or Scry-cnt normalised to Spom cnt1	standard deviation
pK-Sp-cnt2-8.5kb	1	WB11/WB12	19.3449	15.9331	1.21413	1.0146	0.286083
	2		36.784	32.1864	1.14284
	3		9.6554	14.0578	0.686838
pK-So-cnt2-10kb	1	WB601/WB602	15.6682	21.022	0.745327	0.715036	0.113707
	2		6.21696	10.5506	0.589251
	3		24.984	30.8243	0.810529
pK-So-cnt2-6.5kb	1	WB601/WB602	20.537	17.3832	1.18143	0.883086	0.285788
	2		15.3746	25.131	0.611777
	3		7.32121	8.55232	0.85605
pK-So-cnt2-4.7kb	1	WB601/WB602	11.6297	14.0895	0.825413	0.736924	0.114424
	2		6.03102	9.92419	0.607709
	3		5.12133	6.58563	0.777651
pK-So-cnt1-3.2kb	1	WB609/WB610	9.23027	7.42391	1.24332	0.698196	0.475162
	2		11.3725	30.5982	0.371671
	3		9.52991	19.8705	0.479601
pK-So-cnt3-2.6kb	1	WB595/WB596	13.6272	9.12964	1.49264	0.749711	0.644522
	2		8.89498	26.1554	0.340082
	3		9.55797	22.9529	0.416417
e	uncropped images

## Sheet: Table 1
Table 1
Data for establishment frequency
minichromosome plasmid	total colonies	white-pale pink colonies upon replica plating (establishment candidates)	candidates % (white-pale pink/total)	number tested by restreaking	number of those restreaked giving sectored colonies	adjustment factor (% of white-pale pink colonies tested that gave sectored colonies upon restreeaking ie bona fide established)	Adjusted establishment frequency (%)
pK-Sp-cnt2-8.5kb	217	204	94.0092	12	12	1	94.0092
pK-So-cnt2-10kb	88	56	63.6364	56	32	0.571	36.3636
pK-So-cnt3-6.5kb	262	105	40.0763	20	20	1	40.0763
pK-So-cnt2-6.5kb	208	63	30.2885	14	13	0.928571	28.125
pK-So-cnt2-4.7kb	973	61	6.26927	12	10	0.833333	5.22439
pK-So-cnt1-3.2kb	1529	32	2.09287	12	11	0.916667	1.91847
pK-So-cnt3-2.6kb	1443	12	0.831601	10	4	0.4	0.33264
pKp-So-cnt3-6.5kb	916	83	9.06114	58	42	0.724138	6.56151
pKp-So-cnt3-3.6kb	1538	16	1.04031	8	0	0	0
pKp	295	2	0.677966	2	0	0	0
Data for minichromosome loss rate per division
minichromosome plasmid	replicates (individual established colonies grown in culture and plated on low-ade plates)	total colonies (excluding pure reds) counted	half-sectored	loss rate per division (%)	average loss rate per division (%)	total number
pK-Sp-cnt2-8.5kb	A	1553	64	4.12106	5.84447	3284
	B	1731	131	7.56788
pK-So-cnt2-10kb	A	701	85	12.1255	11.2499	1636
	B	935	97	10.3743
pK-So-cnt3-6.5kb	A	1742	91	5.22388	5.84678	3705
	B	1963	127	6.46969
pK-So-cnt2-6.5kb	A	1586	112	7.06179	6.60215	3621
	B	2035	125	6.14251
pK-So-cnt2-4.7kb	A	1188	125	10.5219	6.78573	7176
	B	2251	163	7.24123
	C	1797	75	4.17362
	D	1940	101	5.20619
pK-So-cnt1-3.2kb	A	1262	134	10.6181	11.5342	2017
	B	755	94	12.4503
pK-So-cnt3-2.6kb	A	662	121	18.2779	21.052	1237
	B	575	137	23.8261
pKp-So-cnt3-6.5kb	A	1071	151	14.099	15.853	2099
	B	1028	181	17.607

## Sheet: Supp Fig 6
Supplementary Figure 6
a
b
c	Cartoon: Supp Fig 22
d
minichromosome data
minichromosome plasmid	total colonies	white/pale pink colonies upon replica plating	number tested by restreaking	number giving sectored colonies	establishment frequency (%)
pK-Sj-Tj7	3915	5	5	2 marbled	0.05
pK	1297	0	0	0	0
ChIP-qPCR data
minichromosome plasmid	replicates	Spom-cnt2 or Sj-Tj7 specific qPCR primers	% IP Spom-cnt2 or Sj-Tj7 specific primer	% IP Spom-cnt1 endogenous centromere contol primers WB3/WB4	Spom-cnt2 or Sj-Tj7 normalised to Spom cnt1	Average Sj-Tj7 or Scry-cnt normalised to Spom cnt1	standard deviation
pK-Sp-cnt2-8.5kb	1	WB11/WB12	16.2523	11.9939	0.737984	0.933041	0.184969
	2		17.4891	16.7059	0.955217
	3		8.41257	9.30365	1.10592
pK-Sj-Tj7-4.8kb (transformant 1)	1	WC27/WC28	0.457352	16.7722	0.0272684	0.0174742	0.00850079
	2		0.228363	19.0103	0.0120126
	3		0.235377	17.9107	0.0131416
pK-Sj-Tj7-4.8kb (transformant 2)	1	WC27/WC28	0.620317	15.6381	0.0396671	0.0367086	0.00905208
	2		0.576079	13.1192	0.0439112
	3		0.365394	13.7638	0.0265474
		act1-specific qPCR primers	% IP act1 specific primer		act1 normalised to Spom cnt1
pK-Sp-cnt2-8.5kb	1	WB9/WB10	0.00686102	11.9939	0.0092559	0.0206474	0.0199234
	2		0.000512724	16.7059	0.0259996
	3		0.00141287	9.30365	0.00888467
pK-Sj-Tj7-4.8kb (transformant 1)	1		0.00155242	16.7722	0.022995	0.0147134	0.00977592
	2		0.00494261	19.0103	6.84047e-05
	3		0.00159131	17.9107	0.00211917
pK-Sj-Tj7-4.8kb (transformant 2)	1		0.00359597	15.6381	0.0422157	0.00839418	0.0126861
	2		8.97413e-06	13.1192	0.00293167
	3		0.00029168	13.7638	0.0167948
e	colony images

## Sheet: Supp Fig 8
Supplementary Figure 8
Part	Source Data
a	Cartoon: See Supplementary Table S22
b	Uncropped image
c	Data for establishment frequency
minichromosome plasmid	total colonies	white/pale pink colonies upon replica plating	number tested by restreaking	number giving sectored colonies	establishment frequency (%)
pK-Sc-cnt1-6kb	1029	28	28	27	2.6
pK-Sc-cnt1-4.6kb	1819	39	39	33	1.8
pKp-Sc-cnt3-3.9kb	2280	20	20	4	0.2
pK	2695	1	1	0	0
	Data for minichromosome loss rate per division
minichromosome plasmid	replicates (individual established colonies grown in culture and plated on low-ade plates)	total colonies (excluding pure reds) counted	half-sectored	loss rate per division	average loss rate per division (%)
pK-Sc-cnt1-6kb	A	1455	147	10.1	9.4
	B	2329	201	8.6
pK-Sc-cnt1-4.6kb	A	2050	176	8.6	9.6
	B	1738	185	10.6
pKp-Sc-cnt3-3.9kb	A	1398	151	10.8	12.1
	B	1360	183	13.5
	C	1681	200	11.9
d	Data for ChIP-qPCR
minichromosome plasmid	replicates	Spom-cnt2 or Scry-cnt specific primers qPCR used	% IP Spom-cnt2 or Scry-cnt specifc primer	% IP Spom-cnt1 endogenous centromere contol primers WB3/WB4	Spom-cnt2 or Scry-cnt normalised to Spom cnt1	Average Spom-cnt2 or Scry-cnt normalised to Spom cnt1	standard deviation
pK-Sp-cnt2-8.5kb	1	WB11/WB12	30.1512	23.4891	1.28362	1.21923	0.15986
	2		24.6459	23.7615	1.03722
	3		21.0936	15.7785	1.33686
pK-Sc-cnt1-6kb	1	WB973/WB974	20.8778	11.9504	1.74704	1.32413	0.51246
	2		20.0965	13.6608	1.47111
	3		17.937	23.7815	0.754242
pK-Sc-cnt1-4.6kb	1	WB973/WB974	17.2871	13.2549	1.3042	1.17599	0.138894
	2		15.8403	15.4022	1.02844
	3		12.5126	10.4679	1.19533
pKp-Sc-cnt3-3.9kb	1	WB991/WB992	16.6651	18.7264	0.889924	0.875666	0.0131169
	2		15.1968	17.5866	0.864111
	3		12.4386	14.2487	0.872964

## Sheet: Supp Fig 9
Supplementary Figure S9
a. Uncropped gels
										R=recovered plasmids
										O=original plasmids
b. uncropped gels
	HindIII digest
c. uncroppped gels
										Same gel, run for shorter time, longer exposure
								last lane - enhanced contrast
